# Supplementary material for: Maternal and fetal genetic predispositions to insulin deficiency and resistance affect fetal growth through distinct pathways
Source: Diabetologia. 2026 Feb 3;69(7):1935–50. doi: 10.1007/s00125-026-06669-7 (PMC13236813; doi:10.1007/s00125-026-06669-7)
Supplement: Supplementary file 2 — ESM tables (XLSX 571 KB) [file 125_2026_6669_MOESM2_ESM.xlsx]

## Sheet: Index
Index
S1.Numbers of cases and controls of small-for-gestational-age (SGA) and large-for-gestational-age (LGA), and corrected birth weight (BW) for 10% centile (SGA) and 90% centile (LGA) in each HAPO population.
S2.Clinical characteristics of subjects with genotype data and their differerence with those of full subjects in each HAPO ancestry group
S3.Description of hard-clustering (Suzuki, et al. Nat.2024) and soft-clustering (Smith, et al. Nat Med. 2024) genetic clusters
S4.Instrumental variables for T2D-related pathways (European specific)
S5.Formula and top loci of beta cell function and insulin sensitivity measurements
S6.Instrumental variables for beta cell function and insulin sensitivity measurements
S7.Correlations between maternal and fetal T2D PRS and pPRSs
S8.Conditional associations between maternal and fetal pPRSs and fetal growth measurements
S9.Conditional associations between maternal and fetal pPRSs (soft-clustering) and fetal growth measurements
S10.Associations between maternal and fetal pPRSs and fetal growth measurements (unadjusting)
S11.Conditional associations of maternal and fetal pPRSs with LGA and SGA
S12.Mapping of Allele (14 SNPs) predisposing to metabolically favorable adiposity from Thompson, et al. Hum Mol Gen.2022
S13.Associations between pPRSs and maternal metabolic measurements at third trimester
S14.Mediation analyses of post-load hyperglycaemia and BMI on the maternal genetic effects on offspring birth weight
S15.Interaction effects between maternal post-load hyperglycaemia and BMI and PRS on offspring birth weight
S16.Associations between maternal and fetal pPRSs and cord blood C-peptide
S17.Two-sample Mendelian randomization for the maternal and fetal effects of T2D-related pathways on offspring birth weight
S18.Two-sample Mendelian randomization for the maternal and fetal effects of beta cell function and sensitivity on offspring birth weight
S19.Colocalization analysis identifying shared causal variants between insulin deficiency/resistance and maternal and fetal genetically determined birth weight

## Sheet: S1
Numbers of cases and controls of small-for-gestational-age (SGA) and large-for-gestational-age (LGA), and corrected birth weight (BW) for 10% centile (SGA) and 90% centile (LGA) in each HAPO population.
	Small-for-gestational-age			Large-for-gestational-age
Population	Case (n)	Control (n)	Corrected BW (10th centile, g)	Case (n)	Control (n)	Corrected BW (90th centile, g)
Afro-Caribbean	134	1198	2674	134	1198	3782
Mexican-American	89	798	2943	89	798	3928
Chinese	165	1477	2735	165	1477	3621
Thai	124	1109	2636	124	1109	3574
European	150	1344	2853	150	1344	4018

## Sheet: S2
Clinical characteristics of subjects with genotype data and their differerence with those of full subjects in each HAPO ancestry group
Characteristic	European			Mexican American			African Caribbean			Chinese			Thai
	value	Statistic	p value	value	Statistic	p value	value	Statistic	p value	value	Statistic	p value	value	Statistic	p value
N	1353			574			992			1642			1183
Gestational age at OGTT, weeks	31.3 ± 5.3	0.0713775	0.943102	28.7 ± 5.5	-1.19664	0.231681	25.6 ± 5.6	-0.111251	0.911427	30.7 ± 4.9	0	1	27.7 ± 5.5	-0.200435	0.841157
Age at OGTT, years	28.5 ± 1.4	0.556123	0.578171	26.8 ± 2	-0.394261	0.693457	27 ± 1.8	0.326923	0.743758	27.7 ± 1.3	0	1	28.2 ± 1.8	0.0566503	0.954828
Height at OGTT, cm	164.3 ± 6.3	0.252907	0.800358	159.7 ± 5.5	0.00987521	0.992122	164 ± 6.9	0.101174	0.919422	158.4 ± 5.2	0	1	153.7 ± 5.4	-0.331198	0.740523
Weight at OGTT, kg	77 ± 14.1	0.42115	0.673678	77.2 ± 15.4	0.342339	0.732154	74.6 ± 16.8	-0.156531	0.875629	61.4 ± 8.3	0	1	60.6 ± 9	-0.260857	0.794225
BMI at OGTT, kg/m2	28.5 ± 4.9	0.331903	0.739988	30.2 ± 5.7	0.429378	0.667725	27.8 ± 6.1	-0.175331	0.860836	24.5 ± 3	0	1	25.7 ± 3.6	-0.0954399	0.923973
Weight before pregnancy, kg	66.5 ± 14.5	0.498993	0.617825	68.9 ± 15.3	-0.0592618	0.952754	65.5 ± 15.6	-0.198141	0.842965	52 ± 7.8	0	1	51.6 ± 8.6	-0.339676	0.734131
BMI before pregnancy, kg/m2	24.6 ± 5.1	0.430682	0.666734	27 ± 5.7	0.0448179	0.96426	24.3 ± 5.6	-0.324733	0.745434	20.7 ± 2.9	0	1	21.8 ± 3.5	-0.232089	0.816489
Systolic BP, mmHg	108.5 ± 9.9	0.144574	0.885058	108.8 ± 10.4	0.684011	0.4941	103.2 ± 9.7	-0.351909	0.724941	101.1 ± 9.8	0	1	104.1 ± 9.8	-0.0394907	0.968502
Diastolic BP, mmHg	71.4 ± 8.1	0.410688	0.681333	71.9 ± 7.9	0.151122	0.879904	67.2 ± 8	-0.0020755	0.998344	63.4 ± 7.3	0	1	67.5 ± 7.6	-0.153403	0.878093
Fasting glucose, mmol/l	4.6 ± 0.4	0.0853736	0.931971	4.7 ± 0.4	-0.699777	0.484197	4.5 ± 0.4	0.0826477	0.93414	4.4 ± 0.4	0	1	4.4 ± 0.4	-0.247357	0.804653
1 h glucose, mmol/l	7.3 ± 1.6	-0.0399905	0.968104	7.6 ± 2	-0.15578	0.876232	6.8 ± 1.5	-0.0921392	0.926596	7.7 ± 1.7	0	1	8.2 ± 1.7	0.11397	0.909271
2 h glucose, mmol/	6.1 ± 1.2	-0.190027	0.849302	6.2 ± 1.4	0.214954	0.829839	6.1 ± 1.3	0.224759	0.822188	6.6 ± 1.3	0	1	6.6 ± 1.4	0.0397762	0.968275
HbA1c, %	4.8 ± 0.4	-0.0497422	0.960332	4.9 ± 0.4	1.3179	0.187794	4.8 ± 0.5	-0.104914	0.916455	4.9 ± 0.4	0	1	4.4 ± 0.6	-0.026647	0.978744
Fasting C-peptide, ug/l	2 ± 0.8	0.447959	0.654217	2.4 ± 1	0.0789351	0.937097	1.9 ± 1.2	0.0622517	0.950368	1.8 ± 0.6	0	1	1.6 ± 0.8	-0.168507	0.866199
Gestational diabetes	200 (14.8%)	0.00182149	0.965958	153 (26.7%)	0.070911	0.790015	103 (10.4%)	1.80063e-05	0.996614	236 (14.4%)	0	1	257 (21.7%)	6.78666e-30	1
Previous parity, >=1	577 (42.6%)	0.00722556	0.932259	421 (73.3%)	0.975695	0.323264	487 (49.1%)	0.146444	0.701957	643 (39.2%)	0	1	543 (45.9%)	0.00116854	0.972731
Gestational age at delivery, weeks	39.9 ± 1.2	-0.287421	0.773811	39.7 ± 1.1	0.551912	0.581109	39.8 ± 1.2	0.99923	0.317797	39.3 ± 1.5	0	1	39.4 ± 1.3	-0.168232	0.866415
Birth sex, male	679 (50.2%)	0.00374528	0.951201	289 (50.3%)	0.0172761	0.895428	508 (51.2%)	0.0322464	0.857488	858 (52.3%)	0	1	580 (49%)	0.020669	0.885684
Birth weight, g	3424.1 ± 501.4	0.0739164	0.941082	3441.4 ± 424.9	0.403827	0.68641	3225.3 ± 450.8	0.0277027	0.977902	3164.9 ± 428.3	0	1	3101.8 ± 386.1	-0.0848356	0.932399
Birth length, cm	50.6 ± 2.2	-0.205614	0.837108	50.6 ± 1.7	-0.543279	0.587039	49.3 ± 2.5	-0.192008	0.847754	49.1 ± 1.9	0	1	49.4 ± 1.5	-0.149852	0.880894
Sum of skinfolds, mm	13 ± 2.6	0.0646007	0.948496	14.2 ± 3	0.00705022	0.994376	11.5 ± 1.8	0.01783	0.985776	11.8 ± 2.3	0	1	11.7 ± 2.4	0.0743997	0.940699
Cord blood C-peptide, ug/l	1.1 ± 0.6	0.361768	0.717552	1.1 ± 0.6	0.0150533	0.987992	1 ± 0.5	0.101986	0.918777	1 ± 0.6	0	1	1 ± 0.5	-0.128307	0.897917

## Sheet: S3
Description of hard-clustering (Suzuki, et al. Nat.2024) and soft-clustering (Smith, et al. Nat Med. 2024) genetic clusters
hard-clustering clusters
Genetic cluster	Number of SNPs	Exemplar loci	Key relevant outcomes	Physiological impact
Beta-cell +PI	91	TCF7L2, KCNQ1, CDKAL1, CDKN2A-CDKN2B, SLC30A8	FG* (+), 2hG * (+), HbA1c (+), ponderal index * (+)	Insulin deficiency
Beta-cell -PI	89	CDC123-CAMK1D, HNF1B, KCNJ11-ABCC8, HNF4A, HNF1A	FG* (+), +2hG* (+), HbA1c (+), ponderal index * (-)	Insulin deficiency
IFG (Residual glycaemic)	389	GCC1-PAX4-LEP, ANKRD55, GCKR, UBE2E2	FG* (+), HbA1c (+)	Insulin deficiency
Obesity	233	ZMIZ1, HMGA2, CTBP1	BMI (+), WHR (+), body fat (+), BMR (+), TG (+), HDL (-)	Insulin resistance
Body fat	273	IRS1, GRB14-COBBL1, PPARG	body fat (+), ASAT* (+)	Insulin resistance
Lipodystrophy	45	TOMM40-APOE-GIPR, TM6SF2, PNPLA3	FI* (+), WHR (+), body fat (-), GFAT* (-), TG (+), HDL (-), BP (+)	Insulin resistance
IR-lipodystrophy (Metabolic syndrome)	166	IGF2BP2, CCND2, HHEX-IDE, JAZF1, GPSM1	FG* (+), FI* (+), WHR (+), VAT* (+), GFAT* (-), TG (+), HDL (-), BP (+)	Insulin resistance
Liver/lipid metabolism	3	FTO, MC4R, MACF1, TMEM18	LDL (-), TC (-), liver fat (+), liver biomarkers (+)	Insulin deficiency, Insulin resistance
soft-clustering clusters
Genetic cluster	Number of SNPs	Exemplar loci	Key relevant outcomes	Physiological impact
ALP Negative	6	ABO, FADS1	ALP (−), RBC count (−), Hgb concentration (−)	Insulin resistance
Beta Cell 1	82	CDKAL1, C2CD4A, HHEX, ST6GAL1, LDHB, TET2	CIR (−), disposition index (−)	Insulin deficiency
Beta Cell 2	40	GCK, TCF7L2, SLC30A8, SLC2A2, ADCY5, DGKB	HbA1c female (+), FG* (+), Glucose male (+), proinsulin (+)	Insulin deficiency
Bilirubin	2	UGT1A3	Bilirubin (+)	Unclear
Cholesterol	5	APOE, NECTIN2, TM6SF2, POLK/HMGCR	CRP male (+), Cholesterol (−), apolipoprotein A (+)	Unclear
Hyper Insulin	41	PDE3A, RBM6, TRAF3, CNTN2	disposition index (+), CIR (+)	Insulin resistance
Lipodystrophy	47	VEGFA, CCFC92, CITED2, GRB14/COBLL1	GFAT* (−), VAT/GFAT ratio (+), adiponectin (−)	Insulin resistance
IR-lipodystrophy	29	PNPLA3, PARG, IRS1, PEPD, ANKRD55	ALT (+), ISI* (−), AST (+), GGT (+)	Insulin resistance
Liver-Lipid	7	GCKR, FADS1, PPIP5K1	TG female (−), SHBG male (+), IGF-1 female (+), albumin male (−)	Insulin resistance
Obesity	75	FTO, MC4R	BMI male (+), ASAT (+), waist circumference female (+), Trunk fat % female (+)	Insulin resistance
Proinsulin	16	ARAP1/STARD10, VEGFA	Proinsulin (−), VAT (−)	Insulin deficiency
SHBG-LpA	3	SHBG, SLC22A3, STAG1	SHBG male (−), LpA female (+), estradiol female (−)	Unclear
+/−: T2D risk Allele associated with increased or decreased phenotype values.
*Adjusted for BMI.

## Sheet: S4
Instrumental variables for T2D-related pathways (European specific)
Pathway	Original name	SNP	CHR:POS:REF:ALT	Risk	Other	Log(OR)	SE	P	EAF	F-statistic
Beta cell +PI		rs1685635	1:154292320:G:A	A	G	0.0245	0.0037	3.2e-11	0.5367	43.8459
Beta cell +PI		rs17712208	1:214150445:T:A	A	T	0.167	0.0113	3.6e-49	0.033	218.412
Beta cell +PI		rs340874	1:214159256:T:C	C	T	0.0626	0.0038	2.3e-60	0.5331	271.382
Beta cell +PI		rs348330	1:229672955:G:A	G	A	0.0466	0.004	1.7e-31	0.3631	135.722
Beta cell +PI		rs4952673	2:43423870:G:A	A	G	0.0258	0.0037	4.4e-12	0.4674	48.6224
Beta cell +PI		rs62137415	2:43569728:C:T	T	C	0.0486	0.0061	1.7e-15	0.1018	63.4765
Beta cell +PI		rs76675804	2:43611883:T:C	T	C	0.1143	0.0065	1.4e-68	0.9074	309.219
Beta cell +PI		rs243018	2:60586707:C:G	G	C	0.0547	0.0037	5.3e-49	0.4565	218.56
Beta cell +PI		rs10174715	2:152166517:T:C	C	T	0.0208	0.0038	4.2e-08	0.6188	29.9612
Beta cell +PI		rs13085136	3:72865183:C:T	C	T	0.0588	0.0074	2.2e-15	0.9273	63.1381
Beta cell +PI		rs11708067	3:123065778:A:G	A	G	0.0767	0.0045	1.7e-65	0.7813	290.513
Beta cell +PI		rs9873519	3:124921457:C:T	T	C	0.0312	0.0037	4.4e-17	0.5397	71.1059
Beta cell +PI		rs75206890	3:141153545:A:C	A	C	0.0782	0.0091	7.7e-18	0.9549	73.8466
Beta cell +PI		rs1047210	3:160154258:A:C	A	C	0.0248	0.0037	1.8e-11	0.5179	44.9262
Beta cell +PI		rs4894803	3:171800256:A:G	G	A	0.0237	0.0038	4e-10	0.4098	38.8982
Beta cell +PI		rs6777684	3:187741842:A:G	G	A	0.0513	0.0038	1.1e-41	0.6103	182.25
Beta cell +PI		rs56121601	4:725109:G:T	T	G	0.0784	0.0093	2.4e-17	0.0422	71.0667
Beta cell +PI		rs72695645	4:185713608:G:A	G	A	0.0634	0.0054	3.9e-32	0.8603	137.845
Beta cell +PI		rs6884702	5:44682589:A:G	G	A	0.0284	0.0038	4e-14	0.3975	55.856
Beta cell +PI		rs7732130	5:76435004:G:A	G	A	0.0581	0.0041	1.6e-46	0.2992	200.81
Beta cell +PI		rs329122	5:133864599:G:A	A	G	0.0302	0.0037	6.5e-16	0.4245	66.6209
Beta cell +PI		rs111564329	6:20607724:A:G	G	A	0.1076	0.0171	3.4e-10	0.0129	39.5943
Beta cell +PI		rs7766070	6:20686573:C:A	A	C	0.1207	0.0041	1e-192	0.2789	866.656
Beta cell +PI		rs72832303	6:20718780:A:G	G	A	0.1058	0.0126	4.1e-17	0.0239	70.5067
Beta cell +PI		rs9465936	6:20927169:T:G	T	G	0.0317	0.0043	9.4e-14	0.6225	54.3478
Beta cell +PI		rs10305457	6:39034095:C:T	T	C	0.0384	0.0062	6.7e-10	0.0968	38.36
Beta cell +PI		rs6458354	6:43814190:C:T	C	T	0.0374	0.0041	3e-20	0.2942	83.21
Beta cell +PI		rs2800733	6:127416930:A:G	A	G	0.0436	0.0041	4.4e-26	0.7192	113.085
Beta cell +PI		rs4719433	7:15065003:T:C	C	T	0.059	0.0037	3.3e-57	0.5311	254.273
Beta cell +PI		rs62460065	7:44151009:C:T	T	C	0.0255	0.0037	5.6e-12	0.4678	47.4982
Beta cell +PI		rs878521	7:44255643:G:A	A	G	0.0596	0.0043	2.4e-43	0.2425	192.112
Beta cell +PI		rs4727462	7:100327089:G:C	C	G	0.0386	0.0058	2.2e-11	0.8806	44.2913
Beta cell +PI		rs2722885	8:95696130:C:T	T	C	0.0257	0.0037	3.3e-12	0.5246	48.2462
Beta cell +PI		rs78086284	8:118026341:A:G	A	G	0.0674	0.0111	1.2e-09	0.9574	36.8701
Beta cell +PI		rs13266634	8:118184783:C:T	C	T	0.0918	0.004	1.9e-117	0.6826	526.702
Beta cell +PI		rs3757974	8:145545546:A:G	G	A	0.04	0.0039	3.2e-24	0.3659	105.194
Beta cell +PI		rs4237150	9:4290085:G:C	C	G	0.0429	0.0038	3.9e-30	0.4182	127.452
Beta cell +PI		rs10811661	9:22134094:T:C	T	C	0.1314	0.005	8.3e-152	0.8312	690.638
Beta cell +PI		rs2796441	9:84308948:G:A	G	A	0.0531	0.0038	7.8e-45	0.5935	195.264
Beta cell +PI		rs505922	9:136149229:T:C	C	T	0.0484	0.0039	1.1e-35	0.3518	154.014
Beta cell +PI		rs17476364	10:71094504:T:C	T	C	0.0409	0.0064	1.3e-10	0.9032	40.8401
Beta cell +PI		rs11196122	10:114593006:G:A	G	A	0.0312	0.004	1.1e-14	0.6734	60.84
Beta cell +PI		rs1327692	10:114609063:A:C	C	A	0.0429	0.0042	8.8e-25	0.7125	104.332
Beta cell +PI		rs116313472	10:114721774:A:G	G	A	0.1411	0.0099	3.4e-46	0.0382	203.134
Beta cell +PI		rs190373810	10:114731360:C:T	T	C	0.1546	0.0192	8e-16	0.0128	64.836
Beta cell +PI		rs7903146	10:114758349:C:T	T	C	0.2768	0.0041	0	0.2827	4557.9
Beta cell +PI		rs61872774	10:114765390:G:A	A	G	0.2367	0.0172	3.6e-43	0.0122	189.382
Beta cell +PI		rs180726800	10:114784926:C:T	T	C	0.1895	0.0135	1e-44	0.0213	197.038
Beta cell +PI		rs140658764	10:114793907:T:C	C	T	0.2518	0.021	4.9e-33	0.0095	143.772
Beta cell +PI		rs17685538	10:114797471:C:G	C	G	0.0804	0.006	2e-40	0.8829	179.56
Beta cell +PI		rs149092094	10:114815454:C:T	T	C	0.2363	0.0201	5.1e-32	0.0099	138.209
Beta cell +PI		rs7070182	10:114822698:T:C	T	C	0.083	0.0049	5.9e-65	0.8158	286.922
Beta cell +PI		rs11196216	10:114829769:C:T	C	T	0.0703	0.0061	1.1e-30	0.111	132.816
Beta cell +PI		rs116929578	10:114836181:A:G	G	A	0.1519	0.0096	1.7e-56	0.041	250.365
Beta cell +PI		rs7069881	10:114838872:C:T	C	T	0.0569	0.0039	4.3e-48	0.6526	212.861
Beta cell +PI		rs137986049	10:114842024:C:G	C	G	0.1162	0.0124	6.5e-21	0.9712	87.815
Beta cell +PI		rs143876660	10:114881845:A:G	G	A	0.1263	0.0189	2.3e-11	0.0104	44.6563
Beta cell +PI		rs2237897	11:2858546:C:T	C	T	0.189	0.0091	4e-95	0.9498	431.361
Beta cell +PI		rs4930013	11:2862159:A:C	C	A	0.0258	0.004	1.1e-10	0.3303	41.6025
Beta cell +PI		rs71474196	11:46977160:C:T	C	T	0.0327	0.006	4.9e-08	0.8906	29.7025
Beta cell +PI		rs174541	11:61565908:T:C	T	C	0.0266	0.0038	4.3e-12	0.6354	49
Beta cell +PI		rs3918298	11:69463273:G:A	G	A	0.1132	0.0122	2.4e-20	0.973	86.0941
Beta cell +PI		rs10830963	11:92708710:C:G	G	C	0.0876	0.0041	2e-103	0.2899	456.5
Beta cell +PI		rs11020132	11:92716824:G:A	A	G	0.0977	0.0142	6.1e-12	0.0259	47.3383
Beta cell +PI		rs3217860	12:4399050:A:G	G	A	0.0553	0.0043	1.7e-38	0.2631	165.392
Beta cell +PI		rs3217893	12:4403876:C:T	C	T	0.1024	0.0069	2.1e-49	0.9089	220.243
Beta cell +PI		rs10842991	12:27962103:C:T	C	T	0.0685	0.0047	1.5e-48	0.8049	212.415
Beta cell +PI		rs2732469	12:48712932:T:A	T	A	0.0271	0.0037	3.3e-13	0.5728	53.6457
Beta cell +PI		rs6538804	12:97848910:C:G	C	G	0.0324	0.0038	1.4e-17	0.611	72.6981
Beta cell +PI		rs34584161	13:26776999:A:G	A	G	0.0498	0.0043	1.7e-30	0.7606	134.129
Beta cell +PI		rs576674	13:33554302:G:A	G	A	0.0537	0.005	9.6e-27	0.1636	115.348
Beta cell +PI		rs35368444	14:89556247:G:T	T	G	0.0493	0.0084	4.3e-09	0.0534	34.4457
Beta cell +PI		rs35889227	14:90055468:G:T	G	T	0.0297	0.0038	1e-14	0.3841	61.0866
Beta cell +PI		rs149336329	15:52587740:G:T	G	T	0.0806	0.0099	2.8e-16	0.9609	66.2826
Beta cell +PI		rs7163757	15:62391608:C:T	C	T	0.0406	0.0037	1.1e-27	0.5572	120.406
Beta cell +PI		rs2165069	15:90407119:C:T	C	T	0.0569	0.0042	5.5e-42	0.2669	183.538
Beta cell +PI		rs55826925	19:41871791:C:T	C	T	0.0417	0.0072	5.8e-09	0.9248	33.5434
Beta cell +PI		rs6091115	20:48832020:T:C	T	C	0.0322	0.0037	3.6e-18	0.5326	75.737
Beta cell +PI		rs1800900	20:57415110:A:G	G	A	0.0334	0.0039	6.5e-18	0.643	73.3439
Beta cell -PI		rs10916784	1:20729451:G:C	G	C	0.0285	0.0038	3.8e-14	0.5974	56.25
Beta cell -PI		rs2269247	1:64107284:C:T	C	T	0.0286	0.0047	1e-09	0.7982	37.0285
Beta cell -PI		rs320369	1:118143517:A:G	A	G	0.0347	0.004	1.6e-18	0.3259	75.2556
Beta cell -PI		rs2244214	2:120282015:C:T	T	C	0.024	0.0037	1.3e-10	0.4697	42.0745
Beta cell -PI		rs6706384	2:234306982:G:T	T	G	0.0252	0.0039	1.3e-10	0.3771	41.7515
Beta cell -PI		rs76435632	3:23632174:C:G	G	C	0.0866	0.0104	1.2e-16	0.0334	69.3376
Beta cell -PI		rs1802837	3:149193684:T:C	C	T	0.0265	0.0037	1.4e-12	0.4173	51.2966
Beta cell -PI		rs7631973	3:168218872:T:C	T	C	0.0333	0.0053	3.1e-10	0.8583	39.4763
Beta cell -PI		rs1514895	3:170705693:A:G	A	G	0.0528	0.0041	2.5e-38	0.7137	165.844
Beta cell -PI		rs3887925	3:186665645:C:T	T	C	0.0456	0.0037	1.2e-34	0.5356	151.889
Beta cell -PI		rs6831006	4:1784605:G:C	G	C	0.0441	0.0038	8e-32	0.4964	134.682
Beta cell -PI		rs13130845	4:6297646:A:C	C	A	0.0734	0.0038	5.9e-84	0.5946	373.1
Beta cell -PI		rs10488913	4:106049416:A:T	T	A	0.0414	0.006	3.5e-12	0.1125	47.61
Beta cell -PI		rs6813195	4:153520475:C:T	C	T	0.044	0.0041	7.8e-27	0.7142	115.17
Beta cell -PI		rs7683525	4:185706153:C:T	T	C	0.0295	0.0044	2.1e-11	0.2289	44.9509
Beta cell -PI		rs149802978	5:102346866:C:G	G	C	0.1156	0.0084	2.9e-43	0.0506	189.39
Beta cell -PI		rs3806155	6:32373378:A:T	T	A	0.0865	0.0103	4.3e-17	0.0361	70.5274
Beta cell -PI		rs114635781	6:39288316:G:A	G	A	0.1266	0.0186	9.8e-12	0.9876	46.3278
Beta cell -PI		rs6917676	6:137291296:T:G	T	G	0.037	0.0037	1.9e-23	0.5188	100
Beta cell -PI		rs10950494	7:13892902:G:A	A	G	0.027	0.0037	5.1e-13	0.4359	53.2505
Beta cell -PI		rs73281645	7:23432286:A:T	T	A	0.0389	0.0045	9.6e-18	0.2101	74.7264
Beta cell -PI		rs116913033	7:44365549:C:T	C	T	0.0363	0.0049	1.4e-13	0.8173	54.8809
Beta cell -PI		rs77211442	7:45564142:G:C	G	C	0.0812	0.0126	1e-10	0.9748	41.5309
Beta cell -PI		rs39257	7:89766208:G:A	A	G	0.0258	0.0037	3.6e-12	0.5375	48.6224
Beta cell -PI		rs7781557	7:102481891:C:T	C	T	0.0476	0.0047	1.2e-23	0.8146	102.569
Beta cell -PI		rs62484946	7:102553366:T:C	C	T	0.081	0.0107	3.4e-14	0.0339	57.3063
Beta cell -PI		rs75445792	8:41500399:C:T	C	T	0.106	0.0167	2.2e-10	0.9865	40.2883
Beta cell -PI		rs508419	8:41522991:A:G	G	A	0.0723	0.0044	6.3e-62	0.7606	270.005
Beta cell -PI		rs117271404	8:41540810:G:C	C	G	0.0705	0.0103	7.3e-12	0.0341	46.8494
Beta cell -PI		rs17772814	8:128711742:G:A	G	A	0.0614	0.007	2.7e-18	0.9129	76.938
Beta cell -PI		rs12380322	9:19074538:A:G	G	A	0.0294	0.0038	1.3e-14	0.3859	59.8587
Beta cell -PI		rs12555274	9:22136440:G:C	C	G	0.0922	0.0042	1.7e-104	0.2622	481.907
Beta cell -PI		rs459571	9:136912626:C:T	T	C	0.0334	0.0042	1.2e-15	0.294	63.2404
Beta cell -PI		rs11257655	10:12307894:C:T	T	C	0.0787	0.0045	2.5e-68	0.2153	305.861
Beta cell -PI		rs12570156	10:52609008:T:C	T	C	0.0243	0.0041	2.8e-09	0.7222	35.1273
Beta cell -PI		rs76804656	10:63724787:C:T	C	T	0.0437	0.0076	8.4e-09	0.9318	33.0625
Beta cell -PI		rs5215	11:17408630:C:T	C	T	0.0671	0.0038	4.5e-70	0.3793	311.801
Beta cell -PI		rs4923542	11:28507389:T:G	G	T	0.0275	0.0039	8.9e-13	0.354	49.7206
Beta cell -PI		rs12419690	11:45858584:G:A	G	A	0.0293	0.0037	2.7e-15	0.4497	62.7093
Beta cell -PI		rs77464186	11:72460398:A:C	A	C	0.0826	0.005	1.5e-61	0.8295	272.91
Beta cell -PI		rs57235767	11:93013531:C:T	C	T	0.0368	0.0042	1.1e-18	0.6998	76.771
Beta cell -PI		rs75640507	12:4241118:A:G	A	G	0.0879	0.012	2e-13	0.9733	53.6556
Beta cell -PI		rs34084105	12:21838885:G:A	G	A	0.0305	0.0041	1.8e-13	0.7207	55.3391
Beta cell -PI		rs73229142	12:121257090:T:C	T	C	0.0789	0.0088	2.2e-19	0.948	80.3875
Beta cell -PI		rs572016	12:121279083:G:A	G	A	0.0304	0.0037	1.4e-16	0.5106	67.5062
Beta cell -PI		rs1169299	12:121429194:T:C	C	T	0.0485	0.0037	2.1e-39	0.4743	171.822
Beta cell -PI		rs141555626	12:121630339:G:A	G	A	0.0828	0.0145	1e-08	0.9807	32.608
Beta cell -PI		rs314879	13:23309382:C:T	C	T	0.0352	0.0045	8.6e-15	0.2146	61.1872
Beta cell -PI		rs9316500	13:51094114:T:G	T	G	0.0421	0.0041	9.9e-25	0.7142	105.438
Beta cell -PI		rs3850067	13:80592204:G:A	G	A	0.0251	0.0037	1.5e-11	0.6075	46.0197
Beta cell -PI		rs1215468	13:80707429:A:G	A	G	0.0678	0.0041	1.2e-61	0.7144	273.459
Beta cell -PI		rs9893867	17:1510048:A:G	G	A	0.0318	0.0047	2.1e-11	0.2097	45.7782
Beta cell -PI		rs12453750	17:17342768:C:G	C	G	0.0237	0.0038	7.2e-10	0.6279	38.8982
Beta cell -PI		rs3110641	17:36047417:A:G	G	A	0.0428	0.0045	3.2e-21	0.7773	90.4612
Beta cell -PI		rs11651052	17:36102381:A:G	A	G	0.0569	0.0038	6.9e-52	0.4557	224.211
Beta cell -PI		rs4792837	17:44286384:C:A	C	A	0.0265	0.0042	2.8e-10	0.595	39.8101
Beta cell -PI		rs8068913	17:57973096:C:T	C	T	0.0244	0.0044	2e-08	0.7505	30.7521
Beta cell -PI		rs10853047	17:62199136:T:C	C	T	0.0456	0.0055	1.1e-16	0.1343	68.7392
Beta cell -PI		rs77746881	17:65651268:G:A	A	G	0.0405	0.0062	7.9e-11	0.0974	42.6704
Beta cell -PI		rs883541	17:66449122:G:A	G	A	0.0239	0.0044	4.9e-08	0.2284	29.5046
Beta cell -PI		rs2658746	18:74582340:T:C	C	T	0.0259	0.0038	6.9e-12	0.3887	46.455
Beta cell -PI		rs11670675	19:39406442:G:A	G	A	0.0249	0.0044	1.6e-08	0.7643	32.0253
Beta cell -PI		rs12625671	20:42994812:T:C	C	T	0.0661	0.0057	8.4e-31	0.119	134.479
Beta cell -PI		rs6073434	20:43049623:G:T	T	G	0.1891	0.0252	6.7e-14	0.0134	56.3095
Beta cell -PI		rs56062745	20:43256437:G:A	G	A	0.063	0.0082	1.1e-14	0.9366	59.0274
Beta cell -PI		rs28691713	22:50356302:C:T	C	T	0.0264	0.0038	6.5e-12	0.5191	48.2659
Body fat		rs12138597	1:2189477:T:C	T	C	0.0223	0.0039	7.6e-09	0.6132	32.6949
Body fat		rs10927878	1:16319957:C:T	C	T	0.022	0.0039	2.6e-08	0.6797	31.8212
Body fat		rs61776586	1:26438933:T:C	T	C	0.0323	0.005	8.4e-11	0.8343	41.7316
Body fat		rs6604014	1:93215718:T:C	T	C	0.0235	0.0038	8e-10	0.3688	38.2445
Body fat		rs2493389	1:120474178:C:T	T	C	0.0684	0.0059	4.7e-31	0.1099	134.403
Body fat		rs12758483	1:150515744:T:C	C	T	0.0309	0.0045	4.2e-12	0.2234	47.1511
Body fat		rs2816177	1:179248952:A:G	G	A	0.0229	0.0037	9.2e-10	0.408	38.3061
Body fat		rs12128213	1:200197538:A:G	A	G	0.0218	0.0038	9.8e-09	0.4927	32.9114
Body fat		rs4950978	1:205024573:C:T	T	C	0.0339	0.0045	3.8e-14	0.2359	56.7511
Body fat		rs6540733	1:212392953:T:C	T	C	0.0214	0.0039	4.7e-08	0.6115	30.1091
Body fat		rs7603413	2:26561117:C:A	C	A	0.0238	0.0039	7.4e-10	0.6422	37.2413
Body fat		rs4665372	2:27325837:T:A	T	A	0.0221	0.0037	2.6e-09	0.5025	35.6764
Body fat		rs8179236	2:27741633:C:G	G	C	0.0512	0.0081	2.9e-10	0.0641	39.9549
Body fat		rs11691374	2:48155484:C:A	A	C	0.0306	0.0048	1.4e-10	0.1833	40.6406
Body fat		rs12713597	2:67621067:T:C	T	C	0.0227	0.0039	7.1e-09	0.3315	33.8784
Body fat		rs10496386	2:105190420:G:A	G	A	0.0204	0.0037	4.5e-08	0.5417	30.3988
Body fat		rs11902253	2:121215150:C:T	T	C	0.0272	0.0045	1.8e-09	0.2131	36.5353
Body fat		rs77704424	2:161144079:T:C	T	C	0.0465	0.0062	9e-14	0.8981	56.25
Body fat		rs58757862	2:161235452:C:T	T	C	0.0332	0.0055	1.5e-09	0.1291	36.4377
Body fat		rs11674103	2:166177380:C:G	G	C	0.0252	0.0037	1.3e-11	0.5601	46.3871
Body fat		rs3791848	2:166613243:G:T	T	G	0.0259	0.0037	2.1e-12	0.4963	49
Body fat		rs12464787	2:179440029:G:A	G	A	0.023	0.004	7.2e-09	0.6854	33.0625
Body fat		rs10198943	2:196703316:C:T	C	T	0.024	0.0038	3.4e-10	0.3691	39.8892
Body fat		rs1991371	2:203418537:G:A	A	G	0.0343	0.0058	3e-09	0.1204	34.9729
Body fat		rs9878064	3:18815918:G:A	A	G	0.0246	0.0041	1.2e-09	0.7016	36
Body fat		rs4789	3:36869439:T:C	T	C	0.0222	0.0037	2.1e-09	0.4688	36
Body fat		rs2292662	3:63897215:C:T	C	T	0.0462	0.005	1.2e-20	0.8297	85.3776
Body fat		rs7648830	3:66914758:T:C	T	C	0.0236	0.0037	1.7e-10	0.4408	40.6837
Body fat		rs2272163	3:77671721:C:A	C	A	0.0299	0.0038	4.5e-15	0.6172	61.912
Body fat		rs775230	3:113001706:A:G	G	A	0.0242	0.0041	2.2e-09	0.3023	34.8388
Body fat		rs4482616	3:123018963:A:G	A	G	0.0278	0.0047	3e-09	0.1972	34.986
Body fat		rs1679147	3:138097537:A:G	A	G	0.0308	0.0039	1.6e-15	0.3512	62.3695
Body fat		rs6779848	3:170765480:C:T	T	C	0.0203	0.0037	4.9e-08	0.4717	30.1015
Body fat		rs73175581	3:185549134:A:T	A	T	0.0478	0.0073	6.8e-11	0.9243	42.8756
Body fat		rs730831	4:1240299:T:G	T	G	0.0581	0.0091	1.8e-10	0.9541	40.7633
Body fat		rs16896276	4:18015156:T:A	T	A	0.0286	0.0042	1.1e-11	0.7342	46.3696
Body fat		rs144589448	4:85399336:T:C	C	T	0.1395	0.0192	4e-13	0.0099	52.7893
Body fat		rs147581833	5:14755919:C:T	C	T	0.318	0.0276	1.3e-30	0.9936	132.75
Body fat		rs62366901	5:49930286:T:G	T	G	0.0253	0.0038	2.1e-11	0.5555	44.3276
Body fat		rs17261179	5:51791225:T:C	T	C	0.0278	0.0037	4.4e-14	0.5148	56.4529
Body fat		rs62370474	5:52768320:G:A	A	G	0.027	0.0045	1.4e-09	0.2189	36
Body fat		rs2242159	5:76714380:C:T	C	T	0.0243	0.0037	7.4e-11	0.573	43.1329
Body fat		rs7445125	5:78507417:A:G	A	G	0.0325	0.0038	1.1e-17	0.6188	73.1475
Body fat		rs78408340	5:102338739:C:G	G	C	0.3192	0.0226	3.7e-45	0.0076	199.484
Body fat		rs319597	5:134241445:G:A	A	G	0.0206	0.0037	3.8e-08	0.5751	30.9978
Body fat		rs12206516	6:20506815:A:G	A	G	0.0501	0.0048	1.2e-25	0.8175	108.941
Body fat		rs1053924	6:32120715:T:C	C	T	0.0344	0.004	5.3e-18	0.6807	73.96
Body fat		rs2057069	6:41681622:T:A	A	T	0.0234	0.0037	2.8e-10	0.4646	39.9971
Body fat		rs2749014	6:52627322:G:A	A	G	0.022	0.0039	1.3e-08	0.6419	31.8212
Body fat		rs72888748	6:76433638:G:A	G	A	0.0289	0.004	4.3e-13	0.6494	52.2006
Body fat		rs6568685	6:111821113:A:C	C	A	0.0292	0.0046	2.1e-10	0.7934	40.2949
Body fat		rs17078452	6:117216904:A:G	G	A	0.0417	0.0074	1.7e-08	0.0689	31.7547
Body fat		rs13194747	6:140320908:C:T	C	T	0.0338	0.0046	3.5e-13	0.8026	53.9905
Body fat		rs11969311	6:143196518:A:C	A	C	0.0275	0.0046	3.5e-09	0.8024	35.7396
Body fat		rs28411900	7:4691060:C:T	T	C	0.0318	0.0054	4.4e-09	0.1368	34.679
Body fat		rs138348096	7:13829482:A:G	A	G	0.0943	0.0142	3e-11	0.9812	44.1008
Body fat		rs62454583	7:13985466:A:T	A	T	0.0379	0.0056	1.5e-11	0.8692	45.8039
Body fat		rs17168486	7:14898282:C:T	T	C	0.0613	0.0048	2.1e-37	0.1785	163.094
Body fat		rs17168605	7:15069018:A:T	T	A	0.0625	0.0088	1.2e-12	0.0461	50.4423
Body fat		rs302177	7:18311060:G:C	G	C	0.0232	0.0042	4.2e-08	0.2576	30.5125
Body fat		rs10259561	7:22859093:G:A	G	A	0.0269	0.0038	2.2e-12	0.6366	50.1115
Body fat		rs6968655	7:26569130:G:T	G	T	0.0257	0.0044	5.2e-09	0.7734	34.1162
Body fat		rs74847755	7:28163358:G:T	T	G	0.0596	0.0088	1.3e-11	0.0499	45.8698
Body fat		rs917195	7:30728452:C:T	C	T	0.0397	0.0045	7.8e-19	0.7748	77.8316
Body fat		rs10232743	7:43910882:C:T	T	C	0.0668	0.0105	2.1e-10	0.0356	40.4738
Body fat		rs11983595	7:48849508:G:A	A	G	0.0252	0.0041	9.3e-10	0.2781	37.7775
Body fat		rs7790934	7:69701965:A:G	G	A	0.0329	0.0042	3.8e-15	0.2615	61.3611
Body fat		rs13239186	7:117510621:C:T	T	C	0.0244	0.004	6.8e-10	0.3238	37.21
Body fat		rs6972751	7:149180500:T:C	T	C	0.0231	0.004	1e-08	0.3195	33.3506
Body fat		rs184163936	7:156781472:T:C	C	T	0.1275	0.0198	1.1e-10	0.0138	41.4658
Body fat		rs2879813	8:95960947:A:G	A	G	0.0393	0.0037	1.9e-26	0.4806	112.819
Body fat		rs4876702	8:118121734:A:G	G	A	0.0349	0.0052	2.8e-11	0.1442	45.0447
Body fat		rs117215804	8:118221217:C:T	C	T	0.0944	0.0134	2.1e-12	0.9793	49.6289
Body fat		rs10955992	8:121872464:A:C	A	C	0.0269	0.0039	6.6e-12	0.3345	47.5746
Body fat		rs4740559	9:14130239:C:T	T	C	0.03	0.0053	1.9e-08	0.1411	32.0399
Body fat		rs67269808	9:81907986:A:G	A	G	0.0664	0.0076	1.6e-18	0.9279	76.3324
Body fat		rs10821304	9:96910815:G:A	A	G	0.0362	0.0044	1.5e-16	0.2368	67.688
Body fat		rs2393960	10:44043354:T:A	A	T	0.0212	0.0037	1.2e-08	0.5472	32.8298
Body fat		rs59050225	10:64950110:C:T	C	T	0.0708	0.0115	7.5e-10	0.973	37.9028
Body fat		rs2664419	10:70378139:C:A	C	A	0.0276	0.0038	2.4e-13	0.3978	52.7535
Body fat		rs187201965	10:71314539:C:G	C	G	0.1551	0.0229	1.3e-11	0.9921	45.8725
Body fat		rs41277236	10:71332301:C:T	T	C	0.0633	0.0095	2.5e-11	0.0444	44.3977
Body fat		rs190597808	10:71355697:G:T	T	G	0.2208	0.0293	5.2e-14	0.0236	56.7888
Body fat		rs2812539	10:71465359:G:T	T	G	0.0358	0.0041	1.3e-18	0.7015	76.2427
Body fat		rs697239	10:80947438:T:C	T	C	0.0595	0.0037	1.2e-57	0.5386	258.601
Body fat		rs11002892	10:81011589:C:T	T	C	0.0285	0.0039	4.5e-13	0.3349	53.4024
Body fat		rs1250551	10:81059335:G:T	T	G	0.0254	0.0039	5.4e-11	0.3681	42.4168
Body fat		rs11187151	10:94494460:C:T	C	T	0.1025	0.0155	3.6e-11	0.9827	43.7305
Body fat		rs11195508	10:113046379:C:G	C	G	0.0438	0.0052	5.2e-17	0.8489	70.9482
Body fat		rs149911199	10:114703335:G:A	G	A	0.094	0.0138	9.3e-12	0.9768	46.3978
Body fat		rs181345902	10:114747513:C:G	G	C	0.2133	0.0262	4e-16	0.0051	66.2795
Body fat		rs117987174	10:114756459:G:A	G	A	0.115	0.0173	2.7e-11	0.9862	44.1879
Body fat		rs12269193	10:121574535:G:A	A	G	0.0327	0.0046	8.6e-13	0.2066	50.5336
Body fat		rs718579	11:2497501:C:T	T	C	0.0213	0.0038	1.4e-08	0.5753	31.419
Body fat		rs2283164	11:2579163:A:G	A	G	0.0666	0.0085	3.9e-15	0.946	61.3918
Body fat		rs2283167	11:2580063:G:A	G	A	0.0286	0.0052	4.3e-08	0.8303	30.25
Body fat		rs2237884	11:2799679:T:C	T	C	0.0297	0.0042	1.6e-12	0.7306	50.0051
Body fat		rs61869847	11:2857024:G:C	G	C	0.0959	0.0129	1e-13	0.9767	55.266
Body fat		rs76789970	11:9856015:C:T	T	C	0.0385	0.006	1.8e-10	0.1038	41.1736
Body fat		rs7122422	11:10067262:G:C	C	G	0.0211	0.0037	1.1e-08	0.4678	32.5208
Body fat		rs7949336	11:13319894:A:G	A	G	0.0252	0.0042	2e-09	0.7402	36
Body fat		rs2956088	11:34905847:T:A	T	A	0.0261	0.004	4.4e-11	0.3172	42.5756
Body fat		rs2943800	11:61245614:G:T	G	T	0.0331	0.0056	2.7e-09	0.13	34.9365
Body fat		rs569296	11:79027802:C:G	G	C	0.0214	0.0038	1.7e-08	0.3835	31.7147
Body fat		rs10891494	11:112913053:C:A	C	A	0.0331	0.0054	1.3e-09	0.869	37.5724
Body fat		rs34086018	11:128204110:C:T	C	T	0.0401	0.0068	3.7e-09	0.9182	34.7753
Body fat		rs7104712	11:128235252:C:A	C	A	0.0374	0.0041	5.6e-20	0.2908	83.21
Body fat		rs11819995	11:128389391:C:T	T	C	0.0383	0.0045	2.4e-17	0.2148	72.439
Body fat		rs10848958	12:4031104:C:T	C	T	0.0383	0.0047	4.4e-16	0.804	66.4052
Body fat		rs11063029	12:4301301:C:T	T	C	0.074	0.0078	2e-21	0.0627	90.0066
Body fat		rs10219589	12:4340575:A:G	A	G	0.0274	0.0042	6.8e-11	0.7341	42.5601
Body fat		rs142409867	12:4518681:A:G	A	G	0.1927	0.026	1.1e-13	0.9938	54.9309
Body fat		rs2066827	12:12871099:T:G	G	T	0.0344	0.0045	2.8e-14	0.2342	58.4375
Body fat		rs61917473	12:27812337:G:A	G	A	0.0343	0.0053	1.3e-10	0.856	41.8829
Body fat		rs4931467	12:31379095:G:A	G	A	0.024	0.0039	5e-10	0.6114	37.8698
Body fat		rs1650007	12:46298435:T:C	T	C	0.0226	0.0039	7.9e-09	0.4783	33.5805
Body fat		rs2257883	12:66216162:G:A	A	G	0.0714	0.0054	6.6e-40	0.1353	174.827
Body fat		rs116979298	12:66338582:C:T	T	C	0.0683	0.0101	1.6e-11	0.0358	45.7297
Body fat		rs142775453	12:121186073:G:A	G	A	0.1413	0.0209	1.5e-11	0.9904	45.708
Body fat		rs12811407	12:133069698:G:A	A	G	0.0427	0.004	6.8e-27	0.3277	113.956
Body fat		rs9532707	13:41600687:G:C	G	C	0.0208	0.0037	2.7e-08	0.578	31.6026
Body fat		rs1475655	13:91963080:A:T	A	T	0.037	0.0043	4.4e-18	0.7477	74.04
Body fat		rs9561488	13:94660569:A:G	A	G	0.0245	0.004	1.1e-09	0.6894	37.5156
Body fat		rs9521510	13:110426871:T:C	T	C	0.022	0.0039	2.4e-08	0.6681	31.8212
Body fat		rs2316118	13:114277201:G:A	A	G	0.0214	0.0039	3.3e-08	0.3537	30.1091
Body fat		rs3783300	14:30070659:C:A	A	C	0.0222	0.0038	3.7e-09	0.3869	34.1302
Body fat		rs10130013	14:69563295:A:G	G	A	0.0245	0.0039	4.1e-10	0.3272	39.4642
Body fat		rs8043085	15:38828140:G:T	T	G	0.0339	0.0043	6.2e-15	0.2363	62.1531
Body fat		rs4924455	15:40633138:A:T	A	T	0.0431	0.0068	1.9e-10	0.9128	40.1732
Body fat		rs139219993	15:56885148:C:G	G	C	0.0984	0.016	8e-10	0.0144	37.8225
Body fat		rs146692251	15:62218098:T:C	T	C	0.1259	0.0222	1.4e-08	0.9603	32.1622
Body fat		rs12708519	15:75803200:T:C	T	C	0.0361	0.0043	4.8e-17	0.7547	70.4819
Body fat		rs8043371	15:76437983:T:G	G	T	0.0303	0.0053	8.5e-09	0.1459	32.6839
Body fat		rs34080199	15:77812028:A:G	G	A	0.0686	0.0086	1.2e-15	0.0517	63.6284
Body fat		rs4988483	16:1129010:C:A	A	C	0.058	0.0094	5.6e-10	0.0524	38.0715
Body fat		rs4782568	16:83980529:C:G	G	C	0.0212	0.0038	1.7e-08	0.4643	31.1247
Body fat		rs56283750	16:89786761:C:T	T	C	0.0242	0.0039	4.5e-10	0.6427	38.5036
Body fat		rs1043246	17:3828086:C:G	G	C	0.0529	0.0053	1.3e-23	0.1565	99.623
Body fat		rs7213608	17:21279289:C:T	C	T	0.023	0.004	8.5e-09	0.3329	33.0625
Body fat		rs11078916	17:37746307:T:C	T	C	0.0272	0.0041	5.5e-11	0.282	44.0119
Body fat		rs7221314	17:76758251:A:G	A	G	0.0321	0.004	5.4e-16	0.6732	64.4006
Body fat		rs62076641	17:77896764:T:C	T	C	0.0268	0.0043	4.9e-10	0.7388	38.8448
Body fat		rs72926932	18:53050646:A:C	C	A	0.0684	0.0067	1e-24	0.0827	104.223
Body fat		rs17089932	18:53428347:C:T	T	C	0.0306	0.0042	6e-13	0.2502	53.0816
Body fat		rs12970504	18:60895919:T:C	C	T	0.0294	0.0048	6.3e-10	0.1886	37.5156
Body fat		rs4807125	19:1646712:C:T	T	C	0.0309	0.0055	2.3e-08	0.1424	31.564
Body fat		rs148340480	19:13159859:C:G	G	C	0.0429	0.0075	1.1e-08	0.0718	32.7184
Body fat		rs34505186	19:46214684:G:A	A	G	0.0543	0.0083	7.9e-11	0.0614	42.8
Body fat		rs34010237	19:50012574:G:A	G	A	0.0296	0.005	2.5e-09	0.8284	35.0464
Body fat		rs1810534	20:32437142:C:T	T	C	0.0274	0.0037	1.9e-13	0.525	54.84
Body fat		rs17265513	20:39832628:T:C	C	T	0.0348	0.0045	1e-14	0.2148	59.8044
Body fat		rs183623967	20:42677758:C:T	T	C	0.2351	0.0324	4.3e-13	0.0148	52.652
Body fat		rs6070620	20:57384175:C:T	T	C	0.0291	0.0047	4.1e-10	0.1945	38.3345
Body fat		rs4812042	20:57461915:G:A	G	A	0.0224	0.0039	6.3e-09	0.3695	32.9888
Body fat		rs73143584	20:62445702:G:A	G	A	0.0404	0.0061	4e-11	0.8899	43.8635
Body fat		rs11911369	21:40175634:C:T	T	C	0.0325	0.0059	4e-08	0.1146	30.3433
Body fat		rs7510675	22:41549297:A:G	G	A	0.0252	0.0041	5.9e-10	0.7101	37.7775
IFG	Residual glycaemic	rs12746673	1:16050470:A:C	C	A	0.0295	0.0045	4.4e-11	0.2167	42.9753
IFG	Residual glycaemic	rs2873789	1:28991547:C:G	C	G	0.0221	0.0039	1.1e-08	0.5829	32.1111
IFG	Residual glycaemic	rs188918325	1:39803572:G:A	A	G	0.1285	0.0205	3.6e-10	0.0106	39.2915
IFG	Residual glycaemic	rs4626927	1:46248645:C:T	T	C	0.0232	0.0037	4.1e-10	0.4447	39.3163
IFG	Residual glycaemic	rs12140915	1:58255182:C:G	G	C	0.0267	0.0049	4.1e-08	0.1735	29.6914
IFG	Residual glycaemic	rs10789175	1:65662981:A:G	G	A	0.0224	0.0039	1.2e-08	0.3304	32.9888
IFG	Residual glycaemic	rs321234	1:96479066:T:A	A	T	0.022	0.0038	8.1e-09	0.6191	33.518
IFG	Residual glycaemic	rs1127215	1:117532790:C:T	C	T	0.0443	0.0038	3e-32	0.5936	135.907
IFG	Residual glycaemic	rs80296758	1:147101355:T:C	T	C	0.0932	0.0157	3.1e-09	0.9852	35.2397
IFG	Residual glycaemic	rs35550545	1:151000183:G:A	A	G	0.0409	0.0059	3.4e-12	0.1151	48.0554
IFG	Residual glycaemic	rs11120291	1:206616101:G:A	G	A	0.0245	0.0038	1.3e-10	0.4865	41.5686
IFG	Residual glycaemic	rs12117411	1:213952992:T:C	T	C	0.0262	0.0048	4.8e-08	0.8019	29.7934
IFG	Residual glycaemic	rs76378634	1:214216946:A:G	A	G	0.0547	0.0093	4.5e-09	0.9529	34.5946
IFG	Residual glycaemic	rs72755403	1:214223408:T:C	T	C	0.0796	0.0092	3.3e-18	0.9518	74.8601
IFG	Residual glycaemic	rs4668481	2:16229032:A:C	A	C	0.0233	0.0039	3.3e-09	0.3391	35.693
IFG	Residual glycaemic	rs11680058	2:16574669:G:A	A	G	0.0471	0.0059	1.5e-15	0.8575	63.7291
IFG	Residual glycaemic	rs41521945	2:25938077:A:T	T	A	0.0307	0.0046	2.3e-11	0.2156	44.5411
IFG	Residual glycaemic	rs72806909	2:27198666:G:A	G	A	0.059	0.0097	9.9e-10	0.9605	36.9965
IFG	Residual glycaemic	rs1260326	2:27730940:T:C	C	T	0.0588	0.0038	1.2e-54	0.6017	239.435
IFG	Residual glycaemic	rs72806282	2:59527396:G:A	G	A	0.0759	0.0124	9.3e-10	0.9738	37.4662
IFG	Residual glycaemic	rs7608259	2:60532608:A:G	G	A	0.0346	0.0059	3.5e-09	0.1153	34.3913
IFG	Residual glycaemic	rs61748094	2:65571889:G:C	G	C	0.0835	0.0119	2.6e-12	0.9736	49.2356
IFG	Residual glycaemic	rs2049019	2:66671858:C:A	C	A	0.023	0.004	7.7e-09	0.322	33.0625
IFG	Residual glycaemic	rs80136509	2:121109091:G:A	G	A	0.0715	0.0117	1.2e-09	0.9696	37.3457
IFG	Residual glycaemic	rs6705150	2:145256545:C:T	C	T	0.0279	0.0042	2.6e-11	0.276	44.1276
IFG	Residual glycaemic	rs72854449	2:145704420:A:G	G	A	0.022	0.004	4.4e-08	0.3021	30.25
IFG	Residual glycaemic	rs720159	2:158848804:G:A	A	G	0.0212	0.0037	1.3e-08	0.5361	32.8298
IFG	Residual glycaemic	rs11692908	2:208868780:T:C	T	C	0.0281	0.0041	1.4e-11	0.3914	46.9726
IFG	Residual glycaemic	rs10933138	2:227201709:C:G	C	G	0.0302	0.0045	1.6e-11	0.2389	45.039
IFG	Residual glycaemic	rs9818385	3:13426947:G:A	G	A	0.0202	0.0037	4.4e-08	0.4493	29.8057
IFG	Residual glycaemic	rs13094957	3:23457080:T:C	T	C	0.06	0.0045	1.7e-40	0.7802	177.778
IFG	Residual glycaemic	rs36052996	3:24993762:C:G	G	C	0.0237	0.0041	9.4e-09	0.2741	33.414
IFG	Residual glycaemic	rs6808550	3:25107866:A:G	G	A	0.0237	0.0037	2.4e-10	0.5652	41.0292
IFG	Residual glycaemic	rs76263492	3:54828827:G:T	T	G	0.0587	0.0092	1.6e-10	0.0444	40.7099
IFG	Residual glycaemic	rs9880763	3:72789805:G:C	C	G	0.0263	0.0042	3.8e-10	0.2652	39.2115
IFG	Residual glycaemic	rs11716527	3:89986280:T:C	C	T	0.0424	0.0065	5e-11	0.0945	42.5505
IFG	Residual glycaemic	rs9822860	3:114943779:C:T	T	C	0.0399	0.0058	5.1e-12	0.1167	47.3249
IFG	Residual glycaemic	rs13066678	3:152086833:G:T	G	T	0.0254	0.0037	8.8e-12	0.4657	47.1264
IFG	Residual glycaemic	rs75417759	3:152530027:C:T	C	T	0.0801	0.0094	1.5e-17	0.9575	72.6122
IFG	Residual glycaemic	rs2313211	3:183738626:T:A	T	A	0.0266	0.0037	6.7e-13	0.4516	51.6844
IFG	Residual glycaemic	rs6443954	3:183902801:T:C	C	T	0.0211	0.0037	1e-08	0.5122	32.5208
IFG	Residual glycaemic	rs73885749	3:185261358:C:T	T	C	0.0301	0.0045	1.9e-11	0.2227	44.7412
IFG	Residual glycaemic	rs192540172	3:185462028:A:G	G	A	0.0967	0.0155	3.9e-10	0.0162	38.9215
IFG	Residual glycaemic	rs9877493	3:195832147:T:C	C	T	0.0307	0.0039	6e-15	0.6656	61.9652
IFG	Residual glycaemic	rs13109789	4:18957245:G:C	C	G	0.0228	0.0041	2.1e-08	0.3	30.9244
IFG	Residual glycaemic	rs13142804	4:76511655:A:T	T	A	0.0258	0.0038	6.2e-12	0.4008	46.097
IFG	Residual glycaemic	rs4624679	4:77057822:C:A	A	C	0.0221	0.0037	2.4e-09	0.5501	35.6764
IFG	Residual glycaemic	rs117624659	4:85339618:T:C	T	C	0.1443	0.0222	7.8e-11	0.9458	42.25
IFG	Residual glycaemic	rs7676797	4:95099194:G:A	G	A	0.022	0.0037	2.5e-09	0.5255	35.3543
IFG	Residual glycaemic	rs223423	4:103725894:G:A	G	A	0.034	0.0037	3.3e-20	0.5277	84.4412
IFG	Residual glycaemic	rs4833686	4:121762403:T:C	C	T	0.023	0.0041	2.5e-08	0.2737	31.4694
IFG	Residual glycaemic	rs4975198	4:129173123:C:T	T	C	0.0272	0.0045	1.9e-09	0.2099	36.5353
IFG	Residual glycaemic	rs59972619	4:185774870:A:G	G	A	0.021	0.0039	4.8e-08	0.3986	28.9941
IFG	Residual glycaemic	rs17250977	5:14753745:A:G	G	A	0.1002	0.0104	7.8e-22	0.0361	92.8258
IFG	Residual glycaemic	rs6885132	5:14768092:C:G	C	G	0.0589	0.0062	3.8e-21	0.9001	90.25
IFG	Residual glycaemic	rs76549217	5:14768766:C:T	T	C	0.0795	0.0122	6.7e-11	0.0279	42.4634
IFG	Residual glycaemic	rs72732603	5:38032494:G:A	G	A	0.0341	0.006	1.1e-08	0.8809	32.3003
IFG	Residual glycaemic	rs3762991	5:52085403:T:C	T	C	0.0249	0.0045	4.1e-08	0.2089	30.6178
IFG	Residual glycaemic	rs13153834	5:55807960:T:C	C	T	0.0436	0.0072	1.7e-09	0.085	36.6698
IFG	Residual glycaemic	rs256904	5:55810305:A:T	T	A	0.0625	0.0042	6.4e-50	0.7314	221.443
IFG	Residual glycaemic	rs34691	5:66287883:A:G	A	G	0.0208	0.0038	3.1e-08	0.4179	29.9612
IFG	Residual glycaemic	rs13185500	5:86520965:T:A	A	T	0.0254	0.0046	3.1e-08	0.2704	30.4896
IFG	Residual glycaemic	rs17333350	5:101814609:A:G	G	A	0.0299	0.0039	2.3e-14	0.3292	58.7778
IFG	Residual glycaemic	rs3088050	5:176726635:G:A	G	A	0.0264	0.0045	5.3e-09	0.7847	34.4178
IFG	Residual glycaemic	rs9379084	6:7231843:G:A	G	A	0.0738	0.0059	1.4e-35	0.8837	156.462
IFG	Residual glycaemic	rs2714343	6:7254957:G:A	A	G	0.0432	0.0039	7.7e-29	0.3504	122.698
IFG	Residual glycaemic	rs116039287	6:7315840:A:G	A	G	0.0355	0.0046	1.6e-14	0.8004	59.5581
IFG	Residual glycaemic	rs6926312	6:19712293:A:G	A	G	0.0259	0.0037	2.5e-12	0.5218	49
IFG	Residual glycaemic	rs114381567	6:20986915:G:C	C	G	0.0691	0.0113	1.1e-09	0.0278	37.3938
IFG	Residual glycaemic	rs11967298	6:21079357:A:G	A	G	0.0332	0.0039	3.1e-17	0.6679	72.4681
IFG	Residual glycaemic	rs74387263	6:21131663:T:C	C	T	0.071	0.0085	5.8e-17	0.0526	69.7716
IFG	Residual glycaemic	rs7755852	6:31277988:A:G	G	A	0.039	0.0062	2.4e-10	0.5771	39.5682
IFG	Residual glycaemic	rs2071465	6:32805470:C:G	G	C	0.0252	0.0038	2.5e-11	0.4138	43.9778
IFG	Residual glycaemic	rs1412265	6:38953335:C:A	C	A	0.0315	0.0039	6.7e-16	0.6605	65.2367
IFG	Residual glycaemic	rs7751419	6:39115413:C:T	C	T	0.024	0.004	2.5e-09	0.7012	36
IFG	Residual glycaemic	rs2894536	6:43801878:C:T	C	T	0.0306	0.0051	1.6e-09	0.1632	36
IFG	Residual glycaemic	rs72951506	6:118011723:C:T	C	T	0.0371	0.0051	2.8e-13	0.842	52.9185
IFG	Residual glycaemic	rs11759026	6:126792095:A:G	G	A	0.0573	0.0044	2.8e-39	0.2327	169.591
IFG	Residual glycaemic	rs6905226	6:138773071:G:C	C	G	0.0291	0.0053	3.3e-08	0.1494	30.1463
IFG	Residual glycaemic	rs9376353	6:138855975:T:A	A	T	0.0251	0.0038	2.6e-11	0.42	43.6295
IFG	Residual glycaemic	rs6570526	6:143058692:G:C	G	C	0.0317	0.0037	5.8e-18	0.5166	73.4032
IFG	Residual glycaemic	rs12702586	7:7211940:G:A	A	G	0.0332	0.0056	2.9e-09	0.1267	35.148
IFG	Residual glycaemic	rs227941	7:23602591:C:T	T	C	0.0478	0.0063	4e-14	0.9001	57.5671
IFG	Residual glycaemic	rs720068	7:51023321:C:T	C	T	0.0644	0.0093	3.4e-12	0.047	47.9519
IFG	Residual glycaemic	rs35005436	7:74134911:T:C	C	T	0.0399	0.0052	2.2e-14	0.1635	58.8761
IFG	Residual glycaemic	rs13438418	7:140628735:G:A	A	G	0.0415	0.0071	4.7e-09	0.0725	34.1648
IFG	Residual glycaemic	rs78596384	7:156801700:G:T	G	T	0.0882	0.0128	6.2e-12	0.9777	47.4807
IFG	Residual glycaemic	rs6956046	7:156962874:G:A	G	A	0.0535	0.0039	4.6e-43	0.6611	188.182
IFG	Residual glycaemic	rs10087481	8:13508312:A:G	A	G	0.0248	0.0038	1e-10	0.3611	42.5928
IFG	Residual glycaemic	rs73221948	8:25464670:G:T	T	G	0.0323	0.0043	7.8e-14	0.2792	56.4246
IFG	Residual glycaemic	rs17818197	8:25872634:A:G	G	A	0.032	0.0046	2.3e-12	0.2055	48.3932
IFG	Residual glycaemic	rs10092900	8:36854711:T:G	G	T	0.0404	0.0049	1.3e-16	0.1753	67.9783
IFG	Residual glycaemic	rs78623944	8:41227207:A:G	G	A	0.0327	0.0059	2.3e-08	0.1124	30.7179
IFG	Residual glycaemic	rs7012759	8:41380224:C:T	T	C	0.027	0.0049	3.5e-08	0.8042	30.3623
IFG	Residual glycaemic	rs11996576	8:41503003:G:C	C	G	0.0269	0.0041	7.3e-11	0.2841	43.0464
IFG	Residual glycaemic	rs74942620	8:57499986:G:C	C	G	0.027	0.004	2.2e-11	0.2953	45.5625
IFG	Residual glycaemic	rs117440460	8:96002243:C:T	T	C	0.0802	0.0097	9.9e-17	0.0395	68.3605
IFG	Residual glycaemic	rs112515915	8:105662373:A:G	A	G	0.0469	0.0072	8.1e-11	0.9291	42.4307
IFG	Residual glycaemic	rs7824269	8:129552344:C:T	T	C	0.027	0.0041	8e-11	0.2723	43.367
IFG	Residual glycaemic	rs149587589	8:145173169:A:G	A	G	0.0735	0.0121	1.2e-09	0.9671	36.8981
IFG	Residual glycaemic	rs7872172	9:8284965:G:T	T	G	0.0283	0.0049	5.6e-09	0.1759	33.3565
IFG	Residual glycaemic	rs6475477	9:20815907:T:C	C	T	0.0266	0.0037	6.9e-13	0.4893	51.6844
IFG	Residual glycaemic	rs1101330	9:22015465:C:A	C	A	0.0392	0.0038	7.4e-25	0.6097	106.416
IFG	Residual glycaemic	rs77728904	9:22057530:A:C	C	A	0.0476	0.0069	5.6e-12	0.0776	47.59
IFG	Residual glycaemic	rs1575972	9:22301092:T:A	T	A	0.0699	0.0105	2.5e-11	0.9662	44.3176
IFG	Residual glycaemic	rs1472495	9:22584584:A:G	G	A	0.0226	0.0039	5.8e-09	0.6113	33.5805
IFG	Residual glycaemic	rs72709688	9:33658383:G:C	G	C	0.0363	0.0066	3.9e-08	0.911	30.25
IFG	Residual glycaemic	rs10758321	9:35767753:G:A	G	A	0.0232	0.0038	6e-10	0.569	37.2742
IFG	Residual glycaemic	rs10121760	9:97828989:T:C	C	T	0.0365	0.0059	4.6e-10	0.8803	38.272
IFG	Residual glycaemic	rs7022365	9:139505720:C:T	C	T	0.031	0.0042	1e-13	0.3348	54.4785
IFG	Residual glycaemic	rs2438988	10:49370090:A:G	G	A	0.0267	0.004	1.7e-11	0.6337	44.5556
IFG	Residual glycaemic	rs1046521	10:64914467:A:G	G	A	0.0269	0.004	2.3e-11	0.2975	45.2256
IFG	Residual glycaemic	rs177045	10:71321279:A:G	G	A	0.0412	0.0039	1.5e-25	0.3269	111.6
IFG	Residual glycaemic	rs34673046	10:71446231:T:A	A	T	0.0329	0.0048	9.5e-12	0.1773	46.9796
IFG	Residual glycaemic	rs2395023	10:71456311:T:C	T	C	0.0211	0.0039	4.6e-08	0.5968	29.2709
IFG	Residual glycaemic	rs1683935	10:72599167:T:C	C	T	0.0307	0.0046	2.4e-11	0.1977	44.5411
IFG	Residual glycaemic	rs3012060	10:77244336:T:A	T	A	0.0358	0.0057	2.6e-10	0.1228	39.4472
IFG	Residual glycaemic	rs77969702	10:80932860:G:A	A	G	0.0346	0.006	7.2e-09	0.1162	33.2544
IFG	Residual glycaemic	rs61876142	10:93445675:T:A	A	T	0.0373	0.0052	5e-13	0.149	51.453
IFG	Residual glycaemic	rs2259049	10:94155499:C:T	C	T	0.0348	0.0039	3.4e-19	0.6549	79.6213
IFG	Residual glycaemic	rs146668074	10:94208781:C:T	T	C	0.0603	0.008	4.1e-14	0.0689	56.8139
IFG	Residual glycaemic	rs140778879	10:94336585:C:G	C	G	0.0763	0.0112	9e-12	0.966	46.4102
IFG	Residual glycaemic	rs7067540	10:112621837:T:C	C	T	0.0285	0.0043	2.2e-11	0.7495	43.9292
IFG	Residual glycaemic	rs114322470	10:114736670:T:G	T	G	0.1733	0.0138	3.6e-36	0.9795	157.703
IFG	Residual glycaemic	rs145003494	10:114834411:G:A	A	G	0.1955	0.0204	8.6e-22	0.0099	91.8403
IFG	Residual glycaemic	rs193023456	10:114871695:G:A	A	G	0.1463	0.0243	1.7e-09	0.0066	36.2473
IFG	Residual glycaemic	rs290490	10:114906714:G:A	A	G	0.0323	0.004	6.4e-16	0.6476	65.2056
IFG	Residual glycaemic	rs2334499	11:1696849:C:T	T	C	0.0274	0.0038	3.7e-13	0.419	51.9917
IFG	Residual glycaemic	rs7933888	11:2122617:T:C	C	T	0.0237	0.0042	1.3e-08	0.7167	31.8418
IFG	Residual glycaemic	rs1124699	11:2164990:G:A	G	A	0.0493	0.0073	1.2e-11	0.0726	45.6087
IFG	Residual glycaemic	rs35889184	11:2692506:A:G	G	A	0.0552	0.0095	7.2e-09	0.043	33.7622
IFG	Residual glycaemic	rs11023938	11:2756965:C:T	T	C	0.0407	0.005	3.6e-16	0.1742	66.2596
IFG	Residual glycaemic	rs2168101	11:8255408:C:A	C	A	0.024	0.0041	4.7e-09	0.6864	34.2653
IFG	Residual glycaemic	rs118115876	11:14671396:G:A	A	G	0.1284	0.0128	1.1e-23	0.0222	100.626
IFG	Residual glycaemic	rs17489568	11:58390007:C:G	G	C	0.0305	0.0049	4e-10	0.1724	38.7443
IFG	Residual glycaemic	rs3918292	11:69457547:C:T	T	C	0.0436	0.0062	2.5e-12	0.1093	49.4527
IFG	Residual glycaemic	rs512780	11:74545378:T:G	T	G	0.023	0.0037	6.6e-10	0.4239	38.6413
IFG	Residual glycaemic	rs61894507	11:76156973:G:A	G	A	0.0217	0.004	4.2e-08	0.6787	29.4306
IFG	Residual glycaemic	rs271035	11:92731478:A:T	T	A	0.0257	0.0038	1.3e-11	0.59	45.7403
IFG	Residual glycaemic	rs141307757	11:92978858:A:G	G	A	0.0546	0.0077	1e-12	0.0653	50.281
IFG	Residual glycaemic	rs529623	11:117693255:T:C	T	C	0.0274	0.0037	2e-13	0.4654	54.84
IFG	Residual glycaemic	rs10893829	11:128042575:T:C	T	C	0.0444	0.0052	8e-18	0.8484	72.9053
IFG	Residual glycaemic	rs117380042	12:4372100:C:T	T	C	0.1047	0.016	6.5e-11	0.0185	42.8207
IFG	Residual glycaemic	rs4238013	12:4376089:C:T	C	T	0.0477	0.0045	7.2e-26	0.2198	112.36
IFG	Residual glycaemic	rs7304270	12:4381981:C:T	C	T	0.0652	0.0093	2.3e-12	0.9486	49.1507
IFG	Residual glycaemic	rs3217907	12:4406836:C:A	A	C	0.0448	0.004	2.7e-29	0.35	125.44
IFG	Residual glycaemic	rs75291436	12:4580240:A:G	A	G	0.1036	0.0179	6.5e-09	0.9776	33.4976
IFG	Residual glycaemic	rs7969177	12:6712980:G:A	A	G	0.0331	0.005	5.4e-11	0.1581	43.8244
IFG	Residual glycaemic	rs11045247	12:20592624:G:A	A	G	0.0411	0.0073	1.7e-08	0.0728	31.6984
IFG	Residual glycaemic	rs1316739	12:93968256:G:A	A	G	0.0251	0.0043	5.2e-09	0.2499	34.073
IFG	Residual glycaemic	rs61939481	12:95921998:T:C	C	T	0.0533	0.0075	9.6e-13	0.0664	50.5047
IFG	Residual glycaemic	rs34965774	12:118412373:G:A	A	G	0.0449	0.0053	3.8e-17	0.1411	71.7697
IFG	Residual glycaemic	rs1800574	12:121416864:C:T	T	C	0.1478	0.0107	1.5e-43	0.0314	190.801
IFG	Residual glycaemic	rs74627567	12:121517609:C:T	T	C	0.0622	0.009	5e-12	0.0478	47.7635
IFG	Residual glycaemic	rs208311	12:121604314:A:G	G	A	0.0253	0.004	1.8e-10	0.3106	40.0056
IFG	Residual glycaemic	rs10849893	12:121938185:C:G	C	G	0.0282	0.0038	1.9e-13	0.6121	55.072
IFG	Residual glycaemic	rs7302504	12:132481274:C:T	T	C	0.0412	0.0068	1.7e-09	0.0814	36.7093
IFG	Residual glycaemic	rs512306	13:26802799:T:C	C	T	0.0306	0.0052	4.7e-09	0.146	34.6287
IFG	Residual glycaemic	rs9591408	13:33486529:A:T	A	T	0.0229	0.004	6.9e-09	0.6792	32.7756
IFG	Residual glycaemic	rs2283368	13:33593270:T:C	T	C	0.0349	0.0056	4.5e-10	0.8683	38.8396
IFG	Residual glycaemic	rs2806924	13:46518966:T:C	C	T	0.0276	0.004	7e-12	0.6935	47.61
IFG	Residual glycaemic	rs9565549	13:80770112:G:C	C	G	0.0261	0.0037	2.1e-12	0.5114	49.7597
IFG	Residual glycaemic	rs59904581	13:108804608:G:C	C	G	0.0432	0.0076	1.5e-08	0.0658	32.3102
IFG	Residual glycaemic	rs9301365	13:109927086:C:T	T	C	0.0244	0.0037	4.1e-11	0.4684	43.4887
IFG	Residual glycaemic	rs17122782	14:23289189:T:C	C	T	0.0303	0.0045	2.4e-11	0.217	45.3378
IFG	Residual glycaemic	rs10149083	14:35455979:G:A	A	G	0.0216	0.0038	1.2e-08	0.3853	32.3102
IFG	Residual glycaemic	rs7147757	14:58752587:G:C	G	C	0.0243	0.0037	7.8e-11	0.4245	43.1329
IFG	Residual glycaemic	rs3742636	14:61180657:T:G	T	G	0.0298	0.004	1.7e-13	0.2914	55.5025
IFG	Residual glycaemic	rs2056857	14:77300863:C:T	C	T	0.0246	0.0038	5.8e-11	0.5945	41.9086
IFG	Residual glycaemic	rs7150718	14:77848618:G:C	G	C	0.0212	0.0037	8.6e-09	0.5361	32.8298
IFG	Residual glycaemic	rs2025067	14:91972752:C:T	T	C	0.0265	0.0037	1.1e-12	0.473	51.2966
IFG	Residual glycaemic	rs73347525	14:101255172:A:G	A	G	0.0427	0.0049	3.1e-18	0.8103	75.9388
IFG	Residual glycaemic	rs62015803	15:47415535:A:G	G	A	0.0223	0.0038	5.7e-09	0.3687	34.4384
IFG	Residual glycaemic	rs2890156	15:91513157:T:A	A	T	0.0565	0.0053	2e-26	0.1391	113.644
IFG	Residual glycaemic	rs10520699	15:91522966:G:A	G	A	0.0362	0.0057	2.2e-10	0.868	40.3336
IFG	Residual glycaemic	rs7167984	15:93832067:G:A	G	A	0.0355	0.0055	1.5e-10	0.8655	41.6612
IFG	Residual glycaemic	rs4777857	15:93925327:G:A	G	A	0.0238	0.0038	3.5e-10	0.3938	39.2271
IFG	Residual glycaemic	rs117064493	16:261116:C:T	C	T	0.0677	0.0115	3.8e-09	0.9708	34.6563
IFG	Residual glycaemic	rs4984797	16:1336403:G:A	G	A	0.0214	0.0038	2.3e-08	0.4368	31.7147
IFG	Residual glycaemic	rs13339351	16:49048190:T:C	C	T	0.0241	0.004	1.9e-09	0.3173	36.3006
IFG	Residual glycaemic	rs117515728	16:53427421:C:T	T	C	0.0765	0.0122	3.2e-10	0.0267	39.3191
IFG	Residual glycaemic	rs3095633	16:53541478:C:T	C	T	0.0267	0.0038	2e-12	0.4646	49.3691
IFG	Residual glycaemic	rs9937296	16:88554480:T:C	C	T	0.0321	0.0055	5e-09	0.8444	34.0631
IFG	Residual glycaemic	rs8082265	17:3838761:C:T	C	T	0.0468	0.0053	1.8e-18	0.8544	77.9722
IFG	Residual glycaemic	rs72827349	17:3980551:C:A	A	C	0.1023	0.012	1.8e-17	0.0256	72.6756
IFG	Residual glycaemic	rs17676097	17:9791549:A:G	G	A	0.0288	0.004	4.7e-13	0.3136	51.84
IFG	Residual glycaemic	rs3094503	17:36030408:A:C	A	C	0.0414	0.0048	4.9e-18	0.8045	74.3906
IFG	Residual glycaemic	rs3094515	17:36043653:T:C	C	T	0.031	0.0041	3.1e-14	0.6272	57.1684
IFG	Residual glycaemic	rs4635384	17:36055558:A:G	G	A	0.0213	0.0039	3e-08	0.3764	29.8284
IFG	Residual glycaemic	rs112297357	17:48164330:C:A	C	A	0.0473	0.0071	2.4e-11	0.9217	44.3819
IFG	Residual glycaemic	rs4311	17:61560763:T:C	T	C	0.0235	0.0037	2.2e-10	0.4769	40.3397
IFG	Residual glycaemic	rs11653006	17:70296543:A:G	G	A	0.0241	0.0037	8.3e-11	0.5372	42.4259
IFG	Residual glycaemic	rs61736066	17:70645032:G:A	G	A	0.0388	0.0066	3.4e-09	0.9118	34.5601
IFG	Residual glycaemic	rs2958610	18:36594057:G:T	T	G	0.0365	0.0066	2.8e-08	0.9085	30.5843
IFG	Residual glycaemic	rs58306981	18:42326974:A:C	C	A	0.0228	0.0041	3.5e-08	0.2763	30.9244
IFG	Residual glycaemic	rs10048404	18:54578482:C:T	C	T	0.0274	0.0039	2.3e-12	0.6343	49.3596
IFG	Residual glycaemic	rs8108446	19:818284:A:G	A	G	0.022	0.0039	1.4e-08	0.5212	31.8212
IFG	Residual glycaemic	rs12461269	19:1167922:G:A	G	A	0.0293	0.0043	7e-12	0.7005	46.43
IFG	Residual glycaemic	rs34072429	19:1224518:C:T	T	C	0.0341	0.0054	3.1e-10	0.1514	39.8769
IFG	Residual glycaemic	rs4804181	19:12509536:C:A	A	C	0.0302	0.0046	4.2e-11	0.7788	43.1021
IFG	Residual glycaemic	rs7507813	19:21722479:C:T	C	T	0.0277	0.0045	4.9e-10	0.7735	37.8909
IFG	Residual glycaemic	rs57537848	19:45354044:T:G	G	T	0.0293	0.0037	4.4e-15	0.5329	62.7093
IFG	Residual glycaemic	rs6073369	20:42832789:C:T	T	C	0.0269	0.004	1.1e-11	0.3144	45.2256
IFG	Residual glycaemic	rs2144907	20:42977256:A:T	T	A	0.0447	0.0062	4e-13	0.8915	51.9794
IFG	Residual glycaemic	rs244080	20:43246549:C:A	A	C	0.0343	0.0047	4.7e-13	0.2697	53.2589
IFG	Residual glycaemic	rs67559658	20:45553106:G:A	A	G	0.0466	0.0081	1.1e-08	0.0544	33.098
IFG	Residual glycaemic	rs6021487	20:50453895:A:G	A	G	0.0219	0.0039	2.1e-08	0.6602	31.5325
IFG	Residual glycaemic	rs9983528	21:47772439:G:A	G	A	0.0365	0.0055	4.5e-11	0.8703	44.0413
IFG	Residual glycaemic	rs131285	22:30157940:T:C	T	C	0.0211	0.0037	1e-08	0.519	32.5208
IFG	Residual glycaemic	rs56149983	22:50620508:C:T	T	C	0.0334	0.0055	1.2e-09	0.131	36.878
Lipodystrophy		rs2227199	1:172359780:A:G	A	G	0.0248	0.0037	2.8e-11	0.4321	44.9262
Lipodystrophy		rs13303359	1:203518873:A:C	A	C	0.0247	0.0039	2.8e-10	0.4872	40.1111
Lipodystrophy		rs1415287	1:219742537:C:T	C	T	0.0482	0.0042	1.5e-30	0.7118	131.703
Lipodystrophy		rs10184004	2:165508389:C:T	C	T	0.0634	0.0038	9.9e-64	0.5969	278.363
Lipodystrophy		rs9287852	2:165769051:A:G	G	A	0.0293	0.0038	8.2e-15	0.6027	59.4522
Lipodystrophy		rs78058190	2:219699999:G:A	A	G	0.0726	0.0087	8.3e-17	0.063	69.6361
Lipodystrophy		rs12613239	2:226920775:G:A	A	G	0.0439	0.0052	1.6e-17	0.1626	71.2726
Lipodystrophy		rs2203452	2:227094758:A:G	G	A	0.0852	0.004	1.4e-102	0.6398	453.69
Lipodystrophy		rs308958	3:12189510:T:A	T	A	0.0582	0.0054	1.1e-26	0.1348	116.16
Lipodystrophy		rs17036160	3:12329783:C:T	C	T	0.0938	0.0055	2.8e-64	0.8678	290.858
Lipodystrophy		rs4132228	3:64708114:C:T	C	T	0.0419	0.0041	9.1e-25	0.7077	104.438
Lipodystrophy		rs62271373	3:150066540:T:A	A	T	0.0595	0.0082	4.2e-13	0.0557	52.651
Lipodystrophy		rs4450871	4:4990298:A:G	A	G	0.0251	0.0038	5.3e-11	0.5546	43.6295
Lipodystrophy		rs7697644	4:89732876:C:G	G	C	0.0307	0.0037	9.7e-17	0.4893	68.8451
Lipodystrophy		rs4691378	4:157704459:A:G	A	G	0.0385	0.004	1.3e-21	0.685	92.6406
Lipodystrophy		rs9687846	5:55861894:G:A	A	G	0.0605	0.0047	1.9e-37	0.188	165.697
Lipodystrophy		rs4976033	5:67714246:A:G	G	A	0.0279	0.0037	1e-13	0.4132	56.8598
Lipodystrophy		rs2963470	5:158001136:G:A	A	G	0.0435	0.0044	8.8e-23	0.2274	97.7402
Lipodystrophy		rs10214450	6:34190449:C:T	T	C	0.0549	0.0093	3.4e-09	0.0419	34.8481
Lipodystrophy		rs6905288	6:43758873:G:A	A	G	0.038	0.0037	2.7e-24	0.5661	105.478
Lipodystrophy		rs668459	6:139835689:C:T	C	T	0.0264	0.0037	1.3e-12	0.423	50.9102
Lipodystrophy		rs4709746	6:164133001:C:T	C	T	0.0414	0.0057	2.6e-13	0.8734	52.7535
Lipodystrophy		rs1534696	7:26397239:C:A	C	A	0.0216	0.0037	7.3e-09	0.4523	34.0804
Lipodystrophy		rs4731702	7:130433384:C:T	C	T	0.0458	0.0037	1.3e-35	0.5138	153.224
Lipodystrophy		rs62492368	7:150537635:G:A	A	G	0.0387	0.004	1.3e-22	0.3188	93.6056
Lipodystrophy		rs9987289	8:9183358:A:G	A	G	0.0643	0.0063	1.6e-24	0.0975	104.17
Lipodystrophy		rs80073370	8:19833156:A:T	A	T	0.0598	0.0069	6.9e-18	0.9213	75.1111
Lipodystrophy		rs1044531	9:117098650:C:T	C	T	0.0431	0.0062	4.4e-12	0.1075	48.3249
Lipodystrophy		rs35169799	11:64031241:C:T	T	C	0.045	0.0073	5.6e-10	0.0702	37.9996
Lipodystrophy		rs10842708	12:26474867:G:A	G	A	0.0431	0.0042	1.4e-24	0.2639	105.307
Lipodystrophy		rs11057418	12:124508976:G:C	C	G	0.044	0.0046	1.1e-21	0.2082	91.4934
Lipodystrophy		rs34680764	12:124513777:T:G	T	G	0.0389	0.0058	2.6e-11	0.8828	44.9825
Lipodystrophy		rs2925979	16:81534790:T:C	T	C	0.0399	0.004	2.8e-23	0.3002	99.5006
Lipodystrophy		rs11664106	18:2846812:A:T	A	T	0.0251	0.004	3.5e-10	0.6416	39.3756
Lipodystrophy		rs2115107	19:7968168:G:A	A	G	0.0409	0.0038	7.3e-27	0.3911	115.846
Lipodystrophy		rs116843064	19:8429323:G:A	G	A	0.1192	0.0133	3e-19	0.9781	80.3247
Lipodystrophy		rs7256564	19:33889593:A:G	A	G	0.0311	0.004	4.7e-15	0.3156	60.4506
Lipodystrophy		rs1800961	20:43042364:C:T	T	C	0.0984	0.0103	8.3e-22	0.0341	91.2674
Lipodystrophy		rs6063046	20:45596378:A:G	A	G	0.0409	0.0042	2.1e-22	0.7363	94.8305
Lipodystrophy		rs2267374	22:38600595:A:T	T	A	0.0221	0.0037	2.6e-09	0.5514	35.6764
Liver/lipid metabolism		rs8107974	19:19388500:A:T	T	A	0.0802	0.007	2e-30	0.0745	131.266
Liver/lipid metabolism		rs429358	19:45411941:T:C	T	C	0.0694	0.0053	1.2e-39	0.8501	171.462
Liver/lipid metabolism		rs738408	22:44324730:C:T	T	C	0.0394	0.0044	4.6e-19	0.2244	80.1839
IR-lipodystrophy	Metabolic syndrome	rs11576244	1:36758061:C:T	T	C	0.0217	0.0038	1.2e-08	0.3845	32.6101
IR-lipodystrophy	Metabolic syndrome	rs12063943	1:51223263:T:C	T	C	0.0633	0.0066	1.2e-21	0.913	91.9855
IR-lipodystrophy	Metabolic syndrome	rs116279971	1:150684486:T:C	T	C	0.1459	0.0173	2.9e-17	0.9864	71.1244
IR-lipodystrophy	Metabolic syndrome	rs4951159	1:205012106:G:C	C	G	0.0398	0.0067	2.2e-09	0.9041	35.2871
IR-lipodystrophy	Metabolic syndrome	rs7579323	2:18702074:G:A	A	G	0.0212	0.0038	2.1e-08	0.5849	31.1247
IR-lipodystrophy	Metabolic syndrome	rs13023418	2:25569823:A:G	A	G	0.03	0.0037	1.3e-15	0.5805	65.7414
IR-lipodystrophy	Metabolic syndrome	rs11124906	2:43197221:G:C	G	C	0.025	0.0038	7.6e-11	0.6142	43.2825
IR-lipodystrophy	Metabolic syndrome	rs2540949	2:65284231:A:T	A	T	0.0459	0.0038	1e-33	0.6191	145.901
IR-lipodystrophy	Metabolic syndrome	rs12185610	2:65661468:A:C	A	C	0.0426	0.0038	1.8e-29	0.6049	125.676
IR-lipodystrophy	Metabolic syndrome	rs72836348	2:111888043:G:A	G	A	0.0474	0.006	2.1e-15	0.8863	62.41
IR-lipodystrophy	Metabolic syndrome	rs1345203	2:112253851:T:C	T	C	0.0305	0.0047	1.4e-10	0.7965	42.1118
IR-lipodystrophy	Metabolic syndrome	rs11688682	2:121347612:G:C	G	C	0.0491	0.0044	1.5e-29	0.7303	124.525
IR-lipodystrophy	Metabolic syndrome	rs7609422	2:146348037:G:A	G	A	0.0259	0.0038	6.7e-12	0.4044	46.455
IR-lipodystrophy	Metabolic syndrome	rs7594480	2:158390468:T:C	T	C	0.0577	0.0075	1.6e-14	0.9347	59.1874
IR-lipodystrophy	Metabolic syndrome	rs6757477	2:165337714:G:A	A	G	0.0253	0.0039	8.1e-11	0.6565	42.0835
IR-lipodystrophy	Metabolic syndrome	rs74459242	2:165578602:C:T	T	C	0.0434	0.0079	3.8e-08	0.0694	30.1804
IR-lipodystrophy	Metabolic syndrome	rs16849467	2:213818731:T:C	T	C	0.0281	0.0041	1.2e-11	0.6954	46.9726
IR-lipodystrophy	Metabolic syndrome	rs709156	3:12461615:G:A	G	A	0.0256	0.004	1.4e-10	0.6926	40.96
IR-lipodystrophy	Metabolic syndrome	rs59738871	3:23562663:A:G	A	G	0.0298	0.0047	2.7e-10	0.8105	40.201
IR-lipodystrophy	Metabolic syndrome	rs11926707	3:46925539:T:C	C	T	0.0234	0.0038	1.2e-09	0.6255	37.9197
IR-lipodystrophy	Metabolic syndrome	rs11707129	3:52116236:G:C	G	C	0.0236	0.004	3e-09	0.3741	34.81
IR-lipodystrophy	Metabolic syndrome	rs2581787	3:53127677:G:T	T	G	0.026	0.0037	2.6e-12	0.5678	49.3791
IR-lipodystrophy	Metabolic syndrome	rs78252470	3:129320530:A:G	A	G	0.0444	0.0062	7.8e-13	0.9007	51.2841
IR-lipodystrophy	Metabolic syndrome	rs28509770	3:135793657:C:G	G	C	0.0349	0.0042	2e-16	0.2555	69.0482
IR-lipodystrophy	Metabolic syndrome	rs9854955	3:156795525:A:G	G	A	0.0283	0.0038	1.6e-13	0.4004	55.4633
IR-lipodystrophy	Metabolic syndrome	rs16859748	3:184893137:A:G	G	A	0.0296	0.0051	5.4e-09	0.1545	33.6855
IR-lipodystrophy	Metabolic syndrome	rs7629245	3:185141857:C:T	T	C	0.0343	0.0051	1.5e-11	0.1556	45.2322
IR-lipodystrophy	Metabolic syndrome	rs147676117	3:185259829:G:A	G	A	0.0492	0.0061	4.1e-16	0.8894	65.0535
IR-lipodystrophy	Metabolic syndrome	rs9808924	3:185514189:G:A	A	G	0.1033	0.0039	7.9e-151	0.3146	701.571
IR-lipodystrophy	Metabolic syndrome	rs138878099	3:185548640:A:G	G	A	0.0857	0.0115	1.2e-13	0.0294	55.5349
IR-lipodystrophy	Metabolic syndrome	rs34311866	4:951947:T:C	C	T	0.0292	0.0047	6.8e-10	0.1903	38.5985
IR-lipodystrophy	Metabolic syndrome	rs79920718	4:83578271:A:G	A	G	0.0277	0.0039	9.4e-13	0.3508	50.4464
IR-lipodystrophy	Metabolic syndrome	rs11727676	4:145659064:T:C	C	T	0.0403	0.0063	1.2e-10	0.0964	40.9194
IR-lipodystrophy	Metabolic syndrome	rs11724862	4:186572503:T:C	T	C	0.0297	0.0045	3.4e-11	0.7654	43.56
IR-lipodystrophy	Metabolic syndrome	rs1694068	5:53283630:T:A	A	T	0.0403	0.004	1.4e-23	0.6112	101.506
IR-lipodystrophy	Metabolic syndrome	rs39671	5:53465786:T:C	T	C	0.0306	0.0043	1e-12	0.7551	50.6414
IR-lipodystrophy	Metabolic syndrome	rs139330292	5:53503097:A:T	T	A	0.051	0.0081	3.4e-10	0.056	39.6433
IR-lipodystrophy	Metabolic syndrome	rs96844	5:56196604:G:A	G	A	0.0275	0.0042	5.9e-11	0.2641	42.8713
IR-lipodystrophy	Metabolic syndrome	rs1105770	5:118731247:T:G	T	G	0.0218	0.0039	3.1e-08	0.3196	31.2452
IR-lipodystrophy	Metabolic syndrome	rs6888037	5:127406259:G:T	T	G	0.0249	0.0045	2.3e-08	0.7697	30.6178
IR-lipodystrophy	Metabolic syndrome	rs17057112	5:159213685:A:G	G	A	0.0511	0.0075	8e-12	0.0673	46.4215
IR-lipodystrophy	Metabolic syndrome	rs142609509	6:20529054:C:T	T	C	0.0808	0.0122	3.8e-11	0.0253	43.8635
IR-lipodystrophy	Metabolic syndrome	rs879882	6:31139452:T:C	C	T	0.0384	0.0038	1.6e-23	0.6358	102.116
IR-lipodystrophy	Metabolic syndrome	rs11961408	6:31317850:G:A	A	G	0.0309	0.0041	8.3e-14	0.2769	56.8001
IR-lipodystrophy	Metabolic syndrome	rs522308	6:32581922:C:T	T	C	0.0398	0.0041	1.4e-22	0.3005	94.232
IR-lipodystrophy	Metabolic syndrome	rs33959228	6:35259397:C:T	C	T	0.0934	0.0128	2.7e-13	0.9773	53.2444
IR-lipodystrophy	Metabolic syndrome	rs1321313	6:36618821:C:T	C	T	0.0275	0.0044	3.7e-10	0.7701	39.0625
IR-lipodystrophy	Metabolic syndrome	rs9382231	6:53639763:A:G	G	A	0.0275	0.0045	1.4e-09	0.207	37.3457
IR-lipodystrophy	Metabolic syndrome	rs11755801	6:105034951:C:T	T	C	0.0358	0.0062	9.8e-09	0.0996	33.3413
IR-lipodystrophy	Metabolic syndrome	rs62427977	6:107426692:G:C	G	C	0.0291	0.004	2.3e-13	0.6715	52.9256
IR-lipodystrophy	Metabolic syndrome	rs1415701	6:130345835:G:A	A	G	0.0279	0.0042	2.2e-11	0.265	44.1276
IR-lipodystrophy	Metabolic syndrome	rs487060	6:160774459:C:T	C	T	0.0295	0.0037	1.3e-15	0.516	63.5683
IR-lipodystrophy	Metabolic syndrome	rs9459835	6:167417551:G:T	T	G	0.0235	0.0037	1.6e-10	0.4693	40.3397
IR-lipodystrophy	Metabolic syndrome	rs4721059	7:12267495:G:C	C	G	0.0223	0.0037	2.5e-09	0.4037	36.3251
IR-lipodystrophy	Metabolic syndrome	rs35274205	7:25952059:G:A	A	G	0.0251	0.0042	2.8e-09	0.2599	35.7149
IR-lipodystrophy	Metabolic syndrome	rs860262	7:28194397:C:A	C	A	0.0735	0.0037	1.2e-88	0.507	394.613
IR-lipodystrophy	Metabolic syndrome	rs8179	7:92236164:T:C	C	T	0.027	0.0045	2.4e-09	0.7882	36
IR-lipodystrophy	Metabolic syndrome	rs55681398	7:150308848:C:T	T	C	0.0252	0.0045	3e-08	0.244	31.36
IR-lipodystrophy	Metabolic syndrome	rs12680692	8:12618225:T:A	A	T	0.0308	0.0041	3.2e-14	0.3222	56.4331
IR-lipodystrophy	Metabolic syndrome	rs1978054	8:17868521:T:C	C	T	0.0274	0.0041	2.9e-11	0.7198	44.6615
IR-lipodystrophy	Metabolic syndrome	rs4872527	8:22496048:G:A	A	G	0.0233	0.004	4.4e-09	0.3174	33.9306
IR-lipodystrophy	Metabolic syndrome	rs2679745	8:103876325:G:A	G	A	0.0312	0.0047	2.4e-11	0.8043	44.067
IR-lipodystrophy	Metabolic syndrome	rs7015203	8:145976021:T:C	T	C	0.0288	0.0037	1.3e-14	0.5483	60.5873
IR-lipodystrophy	Metabolic syndrome	rs7870869	9:1036193:A:G	G	A	0.0238	0.004	2.5e-09	0.3133	35.4025
IR-lipodystrophy	Metabolic syndrome	rs4556142	9:107734714:A:G	G	A	0.03	0.0038	3.5e-15	0.6208	62.3269
IR-lipodystrophy	Metabolic syndrome	rs700059	9:125824055:G:A	A	G	0.0412	0.0053	1.4e-14	0.857	60.4286
IR-lipodystrophy	Metabolic syndrome	rs72619339	9:137176332:G:A	G	A	0.0343	0.0059	7.2e-09	0.8763	33.7975
IR-lipodystrophy	Metabolic syndrome	rs28533815	9:139241828:T:C	C	T	0.0701	0.0044	2.8e-57	0.7415	253.823
IR-lipodystrophy	Metabolic syndrome	rs1977833	10:94463945:G:A	G	A	0.0903	0.0037	1.1e-128	0.5843	595.624
IR-lipodystrophy	Metabolic syndrome	rs3123794	10:105033742:A:G	A	G	0.0226	0.0037	9e-10	0.5203	37.309
IR-lipodystrophy	Metabolic syndrome	rs140908036	10:114770644:G:A	A	G	0.2411	0.0165	1.2e-48	0.0143	213.514
IR-lipodystrophy	Metabolic syndrome	rs118046020	10:114790073:G:A	A	G	0.2177	0.0161	6.6e-42	0.0137	182.837
IR-lipodystrophy	Metabolic syndrome	rs72826093	10:114793595:G:A	A	G	0.1869	0.026	6.6e-13	0.0052	51.674
IR-lipodystrophy	Metabolic syndrome	rs2421021	10:124157046:A:G	A	G	0.0336	0.0037	1.2e-19	0.502	82.466
IR-lipodystrophy	Metabolic syndrome	rs76074250	11:2073182:A:G	G	A	0.0344	0.0047	1.4e-13	0.2014	53.5699
IR-lipodystrophy	Metabolic syndrome	rs231362	11:2691471:A:G	G	A	0.0473	0.0037	7e-37	0.5181	163.425
IR-lipodystrophy	Metabolic syndrome	rs3750971	11:68830707:G:A	A	G	0.0265	0.0038	2.3e-12	0.5027	48.6323
IR-lipodystrophy	Metabolic syndrome	rs6589571	11:116680418:T:C	T	C	0.0349	0.0052	2.7e-11	0.1497	45.0447
IR-lipodystrophy	Metabolic syndrome	rs76895963	12:4384844:T:G	T	G	0.4673	0.0147	3.9e-222	0.9778	1010.55
IR-lipodystrophy	Metabolic syndrome	rs10849094	12:4676899:C:G	C	G	0.0505	0.0084	1.8e-09	0.9451	36.143
IR-lipodystrophy	Metabolic syndrome	rs7488780	12:20579392:G:C	G	C	0.0308	0.0045	5.7e-12	0.7764	46.8464
IR-lipodystrophy	Metabolic syndrome	rs1048155	12:26273088:C:G	G	C	0.0241	0.0038	1.6e-10	0.5918	40.2223
IR-lipodystrophy	Metabolic syndrome	rs8756	12:66359752:C:A	A	C	0.0449	0.0037	3.8e-34	0.5101	147.262
IR-lipodystrophy	Metabolic syndrome	rs10879248	12:71463415:A:C	C	A	0.0371	0.0038	4.8e-23	0.4095	95.3193
IR-lipodystrophy	Metabolic syndrome	rs1533104	12:71656547:T:C	T	C	0.0283	0.0039	3.3e-13	0.3509	52.6555
IR-lipodystrophy	Metabolic syndrome	rs78628688	12:121930945:A:C	C	A	0.0418	0.0072	8.4e-09	0.0787	33.7045
IR-lipodystrophy	Metabolic syndrome	rs4148856	12:123450765:G:C	C	G	0.0388	0.0045	1.2e-17	0.787	74.3427
IR-lipodystrophy	Metabolic syndrome	rs4901812	14:38800704:G:A	G	A	0.0406	0.0042	1.1e-21	0.7432	93.4444
IR-lipodystrophy	Metabolic syndrome	rs72681869	14:50655357:G:C	G	C	0.1517	0.0228	2.7e-11	0.9914	44.2692
IR-lipodystrophy	Metabolic syndrome	rs10152999	15:39653053:A:C	A	C	0.0227	0.0038	1.5e-09	0.4193	35.6849
IR-lipodystrophy	Metabolic syndrome	rs16970349	15:40384132:G:A	A	G	0.0549	0.0087	3e-10	0.0506	39.8205
IR-lipodystrophy	Metabolic syndrome	rs34245505	15:40397191:C:G	G	C	0.0387	0.0047	3.6e-16	0.1927	67.7995
IR-lipodystrophy	Metabolic syndrome	rs3959569	15:42115747:G:C	C	G	0.0272	0.0039	1.9e-12	0.346	48.6417
IR-lipodystrophy	Metabolic syndrome	rs2615231	15:57405674:A:G	A	G	0.0254	0.0038	1.4e-11	0.5976	44.6787
IR-lipodystrophy	Metabolic syndrome	rs1396713	15:64097938:C:T	C	T	0.0317	0.0037	1.5e-17	0.4504	73.4032
IR-lipodystrophy	Metabolic syndrome	rs952472	15:77776562:A:C	C	A	0.0607	0.0041	8.2e-51	0.7047	219.184
IR-lipodystrophy	Metabolic syndrome	rs55857387	16:300388:T:C	T	C	0.0518	0.0048	1.3e-27	0.8077	116.46
IR-lipodystrophy	Metabolic syndrome	rs34569984	16:1248374:G:C	C	G	0.0276	0.0042	4.9e-11	0.285	43.1837
IR-lipodystrophy	Metabolic syndrome	rs3747579	16:4445327:C:T	C	T	0.0252	0.0041	9.9e-10	0.2782	37.7775
IR-lipodystrophy	Metabolic syndrome	rs62048489	16:53454855:G:T	G	T	0.0645	0.007	4.3e-20	0.9114	84.9031
IR-lipodystrophy	Metabolic syndrome	rs113810193	16:53543205:A:G	G	A	0.0675	0.0088	1.3e-14	0.0507	58.8359
IR-lipodystrophy	Metabolic syndrome	rs72802365	16:75246035:G:C	G	C	0.1162	0.007	1.7e-62	0.9221	275.56
IR-lipodystrophy	Metabolic syndrome	rs7189295	16:81609553:G:A	A	G	0.0217	0.0038	7.7e-09	0.5757	32.6101
IR-lipodystrophy	Metabolic syndrome	rs36027158	17:519554:G:A	A	G	0.0317	0.0049	6.8e-11	0.1753	41.853
IR-lipodystrophy	Metabolic syndrome	rs1108646	17:17751478:A:G	A	G	0.0269	0.0039	6.4e-12	0.3401	47.5746
IR-lipodystrophy	Metabolic syndrome	rs56799554	17:41456413:A:G	G	A	0.0278	0.0048	9.4e-09	0.1803	33.5434
IR-lipodystrophy	Metabolic syndrome	rs3744347	17:46178674:G:A	A	G	0.0335	0.0045	6.1e-14	0.7806	55.4198
IR-lipodystrophy	Metabolic syndrome	rs11657101	17:60636826:G:A	G	A	0.0273	0.0039	3.2e-12	0.6307	49
IR-lipodystrophy	Metabolic syndrome	rs9948462	18:7076836:C:T	T	C	0.0311	0.0039	1.4e-15	0.3644	63.5904
IR-lipodystrophy	Metabolic syndrome	rs12454712	18:60845884:T:C	T	C	0.0349	0.0038	1.3e-19	0.6056	84.3497
IR-lipodystrophy	Metabolic syndrome	rs56249413	19:5036730:G:A	A	G	0.0274	0.0042	5.3e-11	0.2633	42.5601
IR-lipodystrophy	Metabolic syndrome	rs10416539	19:7186333:C:T	C	T	0.0381	0.0065	5.4e-09	0.9122	34.3576
IR-lipodystrophy	Metabolic syndrome	rs4804420	19:7226190:G:A	G	A	0.0332	0.0044	4.6e-14	0.23	56.9339
IR-lipodystrophy	Metabolic syndrome	rs3111316	19:13038415:G:A	A	G	0.0386	0.0038	2.2e-24	0.6026	103.183
IR-lipodystrophy	Metabolic syndrome	rs150057262	19:19320825:C:G	G	C	0.1204	0.0154	6.3e-15	0.0274	61.124
IR-lipodystrophy	Metabolic syndrome	rs150617279	19:20139234:T:A	A	T	0.0405	0.0066	1.2e-09	0.0897	37.655
IR-lipodystrophy	Metabolic syndrome	rs10406431	19:46157019:A:G	A	G	0.0554	0.0037	1e-49	0.5629	224.19
IR-lipodystrophy	Metabolic syndrome	rs149142833	20:32188142:C:T	T	C	0.0408	0.0051	1.4e-15	0.156	64
IR-lipodystrophy	Metabolic syndrome	rs4911405	20:32674967:C:T	T	C	0.0384	0.004	5.4e-22	0.6809	92.16
IR-lipodystrophy	Metabolic syndrome	rs826949	20:42302201:C:T	T	C	0.0375	0.005	9.8e-14	0.8307	56.25
IR-lipodystrophy	Metabolic syndrome	rs2426443	20:51044117:G:A	A	G	0.0316	0.0039	2.9e-16	0.6445	65.6515
IR-lipodystrophy	Metabolic syndrome	rs34885433	20:61273960:G:A	G	A	0.0317	0.0039	1.8e-16	0.4083	66.0677
IR-lipodystrophy	Metabolic syndrome	rs11698462	20:62779229:C:T	C	T	0.0217	0.0038	7.6e-09	0.4935	32.6101
IR-lipodystrophy	Metabolic syndrome	rs5997539	22:30237706:G:A	G	A	0.0647	0.0066	1.6e-22	0.9138	96.0994
IR-lipodystrophy	Metabolic syndrome	rs138742	22:35699759:G:A	G	A	0.0212	0.0039	3.7e-08	0.36	29.549
Obesity		rs12402498	1:6673780:C:G	G	C	0.0338	0.0039	4.3e-18	0.3342	75.1111
Obesity		rs139751114	1:33303114:C:T	C	T	0.0377	0.0051	2.1e-13	0.8208	54.644
Obesity		rs3768321	1:40035928:G:T	T	G	0.0715	0.0047	1e-52	0.1939	231.428
Obesity		rs35042446	1:40703244:G:A	A	G	0.0617	0.0108	1.2e-08	0.0325	32.6379
Obesity		rs2008713	1:47702368:T:C	T	C	0.0247	0.0038	5.9e-11	0.3975	42.25
Obesity		rs12140153	1:62579891:G:T	G	T	0.0519	0.0065	2.1e-15	0.9083	63.7541
Obesity		rs1571151	1:65988706:A:G	G	A	0.0421	0.0065	9.2e-11	0.088	41.9505
Obesity		rs2815749	1:72814783:A:G	G	A	0.0394	0.0049	4.8e-16	0.8192	64.6547
Obesity		rs4970658	1:82465778:G:A	A	G	0.0232	0.0042	3.9e-08	0.26	30.5125
Obesity		rs12033257	1:112318484:A:G	A	G	0.0242	0.004	2.2e-09	0.6204	36.6025
Obesity		rs1146297	1:117910682:G:A	A	G	0.0248	0.0043	1e-08	0.7582	33.2634
Obesity		rs539515	1:177889025:A:C	C	A	0.0386	0.0047	1.5e-16	0.1915	67.4495
Obesity		rs1327123	1:184014593:G:C	C	G	0.0235	0.0039	1e-09	0.3535	36.3083
Obesity		rs10920270	1:201856521:C:G	C	G	0.0321	0.0043	5e-14	0.7273	55.728
Obesity		rs708723	1:205739266:C:T	C	T	0.0259	0.0038	1.3e-11	0.446	46.455
Obesity		rs62107261	2:422144:T:C	T	C	0.0792	0.0094	2.6e-17	0.9558	70.9896
Obesity		rs35142762	2:636790:T:C	T	C	0.046	0.0049	6.6e-21	0.8283	88.1299
Obesity		rs6741951	2:58959112:G:A	A	G	0.0327	0.0041	1e-15	0.2878	63.6104
Obesity		rs17049820	2:59139507:T:C	T	C	0.0345	0.0058	2.3e-09	0.8805	35.382
Obesity		rs7599151	2:59308101:A:G	A	G	0.0391	0.0038	3.8e-25	0.392	105.873
Obesity		rs980329	2:60285100:T:C	C	T	0.0269	0.0043	2.5e-10	0.2494	39.1352
Obesity		rs1451533	2:105466005:G:A	A	G	0.025	0.0041	1.3e-09	0.2813	37.1802
Obesity		rs7559658	2:147920213:T:C	C	T	0.0289	0.0046	4.9e-10	0.1937	39.4712
Obesity		rs72917544	2:175241566:G:A	G	A	0.0322	0.0049	4e-11	0.8238	43.1837
Obesity		rs12467798	2:181567192:C:A	A	C	0.0274	0.0038	8e-13	0.6368	51.9917
Obesity		rs4482463	2:205375909:C:A	C	A	0.0456	0.0072	2.4e-10	0.082	40.1111
Obesity		rs13022070	2:228983870:A:G	G	A	0.0269	0.0038	1.4e-12	0.4793	50.1115
Obesity		rs2279440	3:9518511:C:T	T	C	0.0401	0.0053	5.9e-14	0.1397	57.2449
Obesity		rs924753	3:15706124:G:A	G	A	0.0262	0.0038	3.2e-12	0.3954	47.5374
Obesity		rs6766511	3:35659344:T:G	G	T	0.026	0.0038	1e-11	0.361	46.8144
Obesity		rs6809096	3:43902494:G:C	G	C	0.023	0.0041	2.6e-08	0.727	31.4694
Obesity		rs2624847	3:50174197:G:T	G	T	0.0305	0.0043	1e-12	0.2518	50.311
Obesity		rs149800825	3:70485215:C:G	G	C	0.0269	0.0047	8.4e-09	0.1931	32.7574
Obesity		rs844215	3:71656045:C:T	C	T	0.0245	0.0038	7.3e-11	0.5862	41.5686
Obesity		rs580585	3:94205768:T:G	G	T	0.0242	0.0038	1.2e-10	0.4378	40.5568
Obesity		rs7649058	3:131753688:T:C	C	T	0.0283	0.004	9.9e-13	0.3125	50.0556
Obesity		rs9878031	3:136516860:T:C	C	T	0.0252	0.0039	1.4e-10	0.669	41.7515
Obesity		rs529200	3:173114305:A:G	G	A	0.0229	0.0037	7.4e-10	0.5383	38.3061
Obesity		rs869400	3:185826740:T:G	G	T	0.0339	0.0048	2.6e-12	0.8144	49.8789
Obesity		rs362307	4:3241845:C:T	T	C	0.0529	0.007	4.3e-14	0.0771	57.1104
Obesity		rs34811474	4:25408838:G:A	G	A	0.0303	0.0045	1.6e-11	0.778	45.3378
Obesity		rs77348094	4:45075511:C:T	T	C	0.0515	0.0091	1.4e-08	0.0448	32.0281
Obesity		rs10938397	4:45182527:A:G	G	A	0.0433	0.0037	1.8e-31	0.4358	136.953
Obesity		rs62310934	4:48880627:C:G	C	G	0.0264	0.0038	2.7e-12	0.6037	48.2659
Obesity		rs114447556	4:53207093:C:T	T	C	0.0429	0.007	7.5e-10	0.0824	37.5594
Obesity		rs2289043	4:96106322:A:G	A	G	0.0288	0.004	4.9e-13	0.3053	51.84
Obesity		rs1229984	4:100239319:T:C	C	T	0.0645	0.0111	6.8e-09	0.959	33.7655
Obesity		rs1296328	4:137083193:A:C	A	C	0.0222	0.0037	2.3e-09	0.4598	36
Obesity		rs56218782	4:140893287:T:C	T	C	0.0277	0.004	2.6e-12	0.6786	47.9556
Obesity		rs550072	4:171079937:T:C	C	T	0.0224	0.0037	1.3e-09	0.5175	36.6516
Obesity		rs34341	5:74934009:A:T	T	A	0.0359	0.0037	5.8e-22	0.5667	94.1424
Obesity		rs1404990	5:75244122:A:T	A	T	0.0399	0.0068	4.4e-09	0.9159	34.4293
Obesity		rs7442885	5:87682877:C:G	C	G	0.029	0.0045	1.2e-10	0.7833	41.5309
Obesity		rs7703782	5:87938557:T:A	A	T	0.037	0.0055	1.2e-11	0.1322	45.2562
Obesity		rs261966	5:95849587:T:C	C	T	0.0212	0.0037	1.3e-08	0.4355	32.8298
Obesity		rs35658682	5:111285955:C:G	G	C	0.0216	0.0039	2.6e-08	0.3454	30.6746
Obesity		rs2099044	5:153548206:T:C	T	C	0.0218	0.0037	4.9e-09	0.4247	34.7144
Obesity		rs9358927	6:26330492:T:G	T	G	0.0228	0.0038	1.8e-09	0.5993	36
Obesity		rs34298980	6:40409243:T:C	T	C	0.0342	0.0039	7.4e-19	0.5142	76.8994
Obesity		rs3798519	6:50788778:A:C	C	A	0.0458	0.0047	1.8e-22	0.1907	94.9588
Obesity		rs9375411	6:126116953:A:G	G	A	0.0227	0.0037	9.4e-10	0.4974	37.6399
Obesity		rs2749924	6:131927007:C:G	G	C	0.0317	0.0046	8.4e-12	0.1949	47.4901
Obesity		rs9397581	6:153383590:G:A	A	G	0.0337	0.0042	1.3e-15	0.255	64.3815
Obesity		rs34709632	6:163048380:A:G	A	G	0.0363	0.0059	7.4e-10	0.8857	37.8538
Obesity		rs11766944	7:1888051:G:A	G	A	0.0448	0.0046	6.4e-23	0.7864	94.8507
Obesity		rs13222509	7:41356123:C:T	C	T	0.0207	0.0037	3.2e-08	0.4707	31.2995
Obesity		rs7458670	7:49592943:C:T	T	C	0.0246	0.0038	8.3e-11	0.3855	41.9086
Obesity		rs3926926	7:76558271:G:A	G	A	0.0299	0.0046	7.8e-11	0.7856	42.25
Obesity		rs150429692	7:76727093:C:T	T	C	0.0352	0.0052	1.4e-11	0.1552	45.8225
Obesity		rs1852006	7:77829768:G:A	G	A	0.0233	0.0038	1.3e-09	0.6424	37.5963
Obesity		rs262350	7:103420708:T:C	C	T	0.022	0.0037	3.4e-09	0.4332	35.3543
Obesity		rs17708276	8:10199548:G:A	G	A	0.0317	0.0056	1.1e-08	0.8697	32.0437
Obesity		rs10086521	8:10783769:T:C	T	C	0.0297	0.004	1.2e-13	0.3642	55.1306
Obesity		rs13262285	8:14125920:C:G	G	C	0.0224	0.004	2.4e-08	0.3801	31.36
Obesity		rs13250825	8:28121724:C:G	G	C	0.0209	0.0038	4.1e-08	0.4008	30.25
Obesity		rs2042073	8:30835535:A:G	A	G	0.0274	0.0038	4.1e-13	0.3996	51.9917
Obesity		rs140727097	8:74680416:A:G	G	A	0.0355	0.0057	6.4e-10	0.1162	38.7889
Obesity		rs2920928	8:76676187:T:C	C	T	0.0232	0.0037	5.5e-10	0.5857	39.3163
Obesity		rs7821463	8:110112887:A:G	A	G	0.0208	0.0037	1.8e-08	0.5388	31.6026
Obesity		rs4599845	8:116593598:T:C	T	C	0.0366	0.0038	1.6e-22	0.4184	92.7673
Obesity		rs12553324	9:23347865:C:G	G	C	0.0269	0.0038	1e-12	0.4056	50.1115
Obesity		rs17770336	9:28414625:C:T	T	C	0.0431	0.004	1.5e-27	0.326	116.101
Obesity		rs10813516	9:31222420:C:A	C	A	0.0271	0.0043	2.2e-10	0.2543	39.7193
Obesity		rs12001437	9:34074476:T:C	C	T	0.0351	0.0038	7.7e-20	0.3674	85.3193
Obesity		rs6476613	9:37084340:A:G	A	G	0.0228	0.0039	4.3e-09	0.6419	34.1775
Obesity		rs1888832	9:81324935:G:C	G	C	0.0227	0.0038	1.6e-09	0.5429	35.6849
Obesity		rs4978775	9:111937507:A:T	A	T	0.0287	0.0045	2.1e-10	0.2163	40.676
Obesity		rs2274162	9:117187569:G:T	G	T	0.0269	0.0045	2.3e-09	0.7679	35.7338
Obesity		rs7851052	9:126179204:C:T	T	C	0.0335	0.0046	2.3e-13	0.2043	53.0364
Obesity		rs2479106	9:126525212:A:G	G	A	0.0257	0.004	1.1e-10	0.3155	41.2806
Obesity		rs10113902	9:133788450:T:C	C	T	0.0257	0.0038	8.8e-12	0.4125	45.7403
Obesity		rs4382592	9:134870755:T:G	T	G	0.0256	0.004	2.1e-10	0.305	40.96
Obesity		rs11258435	10:13568857:T:C	C	T	0.0269	0.0037	5.4e-13	0.5547	52.8568
Obesity		rs7099048	10:77647107:G:A	A	G	0.0231	0.0037	4.9e-10	0.5002	38.9781
Obesity		rs10788495	10:88113615:A:T	T	A	0.0281	0.0037	2.4e-14	0.4995	57.6779
Obesity		rs10748694	10:99056190:A:T	A	T	0.0278	0.0037	1.3e-13	0.4112	56.4529
Obesity		rs2862954	10:101912064:T:C	T	C	0.0243	0.0037	4.4e-11	0.5301	43.1329
Obesity		rs61607357	10:102420598:T:G	G	T	0.0279	0.0038	2.2e-13	0.3988	53.9065
Obesity		rs4929965	11:2197286:A:G	A	G	0.0607	0.0039	5e-56	0.3752	242.241
Obesity		rs7110529	11:8687710:C:G	C	G	0.0382	0.0041	1.7e-20	0.7212	86.8079
Obesity		rs112220894	11:27690399:C:T	C	T	0.0271	0.0039	6.4e-12	0.3271	48.2847
Obesity		rs486129	11:28721656:A:T	A	T	0.0258	0.0041	1.8e-10	0.7034	39.5979
Obesity		rs2786257	11:30340725:G:A	G	A	0.0289	0.0043	1.8e-11	0.3526	45.1709
Obesity		rs11031140	11:30608133:G:A	A	G	0.0354	0.0048	1.2e-13	0.1883	54.3906
Obesity		rs145678014	11:32927778:G:T	G	T	0.0945	0.0095	4.4e-23	0.9586	98.9501
Obesity		rs3736505	11:43876435:A:G	G	A	0.0326	0.004	4e-16	0.3035	66.4225
Obesity		rs2125838	11:47811933:A:G	A	G	0.0313	0.0037	3.7e-17	0.5589	71.5625
Obesity		rs6485981	11:49477266:T:C	T	C	0.0551	0.0073	3e-14	0.074	56.9715
Obesity		rs12789028	11:65326154:G:A	A	G	0.0468	0.0048	4.4e-22	0.1799	95.0625
Obesity		rs72924707	11:65576803:T:C	T	C	0.0693	0.012	8.5e-09	0.9742	33.3506
Obesity		rs1614264	11:118942638:A:C	C	A	0.0267	0.0038	1.5e-12	0.3924	49.3691
Obesity		rs6488140	12:33370406:G:A	A	G	0.0339	0.0054	2.8e-10	0.1364	39.4105
Obesity		rs11514133	12:39416437:C:T	C	T	0.0234	0.0037	4.2e-10	0.4277	39.9971
Obesity		rs2730827	12:41863393:C:T	T	C	0.0263	0.0037	1.1e-12	0.4755	50.5252
Obesity		rs7132908	12:50263148:G:A	A	G	0.0332	0.0038	1.2e-18	0.393	76.3324
Obesity		rs1520191	12:103662895:T:C	T	C	0.0243	0.0044	4.5e-08	0.7458	30.5005
Obesity		rs1426371	12:108629780:G:A	G	A	0.0408	0.0042	7.1e-22	0.727	94.3673
Obesity		rs1009321	12:133361224:A:G	A	G	0.0251	0.0038	5.8e-11	0.4443	43.6295
Obesity		rs9512696	13:28012527:A:G	G	A	0.0217	0.0039	2.9e-08	0.6657	30.9592
Obesity		rs9568868	13:54107583:G:T	T	G	0.0438	0.0055	1.4e-15	0.1288	63.4195
Obesity		rs11148426	13:58693112:T:C	T	C	0.0364	0.0048	5.4e-14	0.8192	57.5069
Obesity		rs4432163	13:59197536:T:C	C	T	0.0213	0.0037	8.9e-09	0.4855	33.1402
Obesity		rs1576655	13:79587841:A:C	C	A	0.0232	0.0038	1.2e-09	0.6074	37.2742
Obesity		rs11620422	13:80586038:A:G	A	G	0.0696	0.0108	1e-10	0.9663	41.5309
Obesity		rs3783007	13:99109816:T:G	G	T	0.0239	0.0038	4.7e-10	0.3828	39.5575
Obesity		rs1955851	14:25949277:G:T	T	G	0.0257	0.0039	6.7e-11	0.6678	43.4247
Obesity		rs8005994	14:29744532:A:G	A	G	0.0242	0.0039	4.8e-10	0.6551	38.5036
Obesity		rs12883788	14:33303540:C:T	T	C	0.0318	0.0037	1.1e-17	0.4645	73.8671
Obesity		rs12896030	14:47296764:C:T	C	T	0.0228	0.0037	8.1e-10	0.4999	37.9722
Obesity		rs7156625	14:79942647:G:A	A	G	0.0498	0.0044	3.3e-29	0.2196	128.101
Obesity		rs61992671	14:101531854:A:G	A	G	0.0318	0.0039	2.7e-16	0.5151	66.4852
Obesity		rs1022736	14:103998423:G:C	G	C	0.0257	0.0039	3.9e-11	0.6499	43.4247
Obesity		rs113345285	14:104246362:T:C	C	T	0.0367	0.0055	2.8e-11	0.1329	44.5253
Obesity		rs28475375	15:53088801:G:A	A	G	0.0395	0.0054	2.9e-13	0.1352	53.5065
Obesity		rs28836514	15:67262832:C:T	T	C	0.0355	0.0052	1.1e-11	0.1448	46.6069
Obesity		rs4776970	15:68080886:A:T	A	T	0.0303	0.0038	3.6e-15	0.6428	63.5796
Obesity		rs7183908	15:74329193:T:C	C	T	0.0211	0.0037	1e-08	0.5083	32.5208
Obesity		rs34665498	16:337691:C:T	C	T	0.0364	0.0051	9.7e-13	0.8426	50.9404
Obesity		rs3751837	16:3583173:C:T	T	C	0.038	0.0044	1.4e-17	0.2189	74.5868
Obesity		rs316371	16:9735857:C:T	T	C	0.0215	0.0037	7.7e-09	0.5763	33.7655
Obesity		rs9927842	16:15153717:T:C	T	C	0.0354	0.0052	1.4e-11	0.1464	46.3447
Obesity		rs9929710	16:20370981:A:C	A	C	0.0231	0.0037	3.5e-10	0.4925	38.9781
Obesity		rs2059134	16:24816492:A:G	A	G	0.0242	0.0042	6.6e-09	0.7349	33.1995
Obesity		rs10499	16:28915527:G:A	G	A	0.0268	0.0039	3.7e-12	0.3589	47.2216
Obesity		rs9932196	16:29983119:G:T	T	G	0.0297	0.0037	1.1e-15	0.4466	64.4332
Obesity		rs4548860	16:53772994:T:C	T	C	0.0544	0.0076	1.1e-12	0.9329	51.2355
Obesity		rs1558902	16:53803574:T:A	A	T	0.1228	0.0037	5.2e-238	0.4144	1101.52
Obesity		rs73612051	16:53828037:C:T	C	T	0.0652	0.0079	2e-16	0.941	68.1147
Obesity		rs62033416	16:53838658:G:A	G	A	0.0484	0.0056	3.5e-18	0.8735	74.699
Obesity		rs139891432	16:53843623:G:A	A	G	0.1086	0.0118	3e-20	0.0291	84.7024
Obesity		rs2917677	16:69750849:C:T	C	T	0.0433	0.0037	4.4e-31	0.5794	136.953
Obesity		rs7498798	16:73097029:G:A	G	A	0.0221	0.0039	8.8e-09	0.367	32.1111
Obesity		rs72798545	16:77232746:A:C	C	A	0.0321	0.0053	1.3e-09	0.1453	36.6824
Obesity		rs17471624	16:89631665:T:C	C	T	0.0304	0.005	1.2e-09	0.1712	36.9664
Obesity		rs7224685	17:4014384:G:T	T	G	0.0527	0.004	3.5e-40	0.3101	173.581
Obesity		rs3966782	17:4807098:T:C	C	T	0.0231	0.0039	2.9e-09	0.3438	35.0828
Obesity		rs1048317	17:29704002:T:C	T	C	0.0301	0.0038	2.3e-15	0.3771	62.7431
Obesity		rs2306593	17:34866546:C:T	C	T	0.0219	0.0037	3.2e-09	0.5103	35.0336
Obesity		rs676387	17:40706273:C:A	A	C	0.038	0.0041	5.1e-20	0.2703	85.9012
Obesity		rs35895680	17:47060322:C:A	C	A	0.0477	0.004	1.4e-32	0.6794	142.206
Obesity		rs72845888	17:61667008:C:T	C	T	0.0566	0.0077	2.4e-13	0.9366	54.032
Obesity		rs12601921	17:65825354:C:T	T	C	0.045	0.0046	9.8e-23	0.2022	95.6994
Obesity		rs11150745	17:78757626:A:G	A	G	0.0252	0.004	2.9e-10	0.6897	39.69
Obesity		rs8097544	18:1839564:A:G	G	A	0.0365	0.0051	1.2e-12	0.1528	51.2207
Obesity		rs1788819	18:21100504:G:A	G	A	0.0322	0.0039	6.9e-17	0.3495	68.1683
Obesity		rs4293449	18:31694567:C:T	T	C	0.0304	0.0052	3.6e-09	0.846	34.1775
Obesity		rs62080313	18:36278709:T:C	C	T	0.0351	0.0057	5.2e-10	0.1227	37.9197
Obesity		rs7232699	18:40072230:C:T	T	C	0.0303	0.0045	1e-11	0.2207	45.3378
Obesity		rs9957320	18:56876430:G:T	G	T	0.0412	0.0049	2.3e-17	0.8203	70.6972
Obesity		rs6567160	18:57829135:T:C	C	T	0.0508	0.0044	8.3e-31	0.2268	133.298
Obesity		rs78769612	18:58028972:G:T	G	T	0.11	0.0137	8.4e-16	0.9798	64.468
Obesity		rs35419009	18:63458281:G:T	T	G	0.0245	0.004	8.5e-10	0.3101	37.5156
Obesity		rs28626548	19:1865673:A:G	A	G	0.028	0.005	2.4e-08	0.8275	31.36
Obesity		rs4808845	19:18812024:A:G	A	G	0.0331	0.0038	2.5e-18	0.5956	75.8733
Obesity		rs62118504	19:45734751:A:G	G	A	0.0216	0.0038	1.5e-08	0.4128	32.3102
Obesity		rs8101149	19:47600441:G:A	A	G	0.0264	0.004	6.1e-11	0.6982	43.56
Obesity		rs1737897	20:31028723:A:G	G	A	0.0679	0.0095	7.5e-13	0.9553	51.0849
Obesity		rs1523539	20:51296548:G:A	G	A	0.0237	0.0039	1.2e-09	0.6617	36.929
Obesity		rs45551238	20:57607363:C:T	C	T	0.1743	0.0174	1.3e-23	0.9704	100.345
Obesity		rs1056441	20:62370349:T:C	C	T	0.0313	0.004	1.1e-14	0.695	61.2306
Obesity		rs9977825	21:46494995:T:C	T	C	0.0228	0.0039	3.6e-09	0.3598	34.1775
Obesity		rs4586740	22:40540762:T:G	T	G	0.0233	0.0037	3.6e-10	0.5336	39.656

## Sheet: S5
Formula and top loci of beta cell function and insulin sensitivity measurements
Abbreviation	Unit in ref. article (insulin/glucose)	Formula	Top loci
BIGTT-AIR	pmol/L ; mmol/L	exp(8.20 + (0.00178 ∗ I0) + (0.00168 ∗ I30) - (0.000383 ∗ I120) - (0.314 ∗ G0) - (0.109 ∗ G30) + (0.0781 ∗ G120) + (0.180 ∗ sex) + (0.032 ∗ BMI))	MTNR1B,CDKAL1,HHEX,
CIR	𝜇𝑈/mL; mg/dL	(I30 ∗ 0.1667 ∗ 100) / (G30 ∗ 18 ∗ (G30 ∗ 18) - 70))	MTNR1B,CDKAL1,HHEX,
Stumvoll	pmol/L ; mmol/L	1283 + 1.829 ∗ I30 - 138.7 ∗ G30 + 3.772 ∗ I0	MTNR1B,CDKAL1,HHEX,
xinsdG30	𝜇𝑈/mL; mg/dL	((I30 - I0) ∗ 0.1667) / ((G30-G0) ∗ 18)	HHEX,MTNR1B,CDKAL1
xinsG30	𝜇𝑈/mL; mmol/L	((I30 - I0) ∗ 0.1667) / G30	HHEX,MTNR1B,GIPR
DI	𝜇𝑈/mL; mg/dL	xinsG30 ∗ 1000 / (√((G0∗18) ∗ I0 ∗ 0.1667) ∗ ((mean(G) ∗ 18) ∗ mean(I) ∗ 0.1667))	MTNR1B,HHEX,CDKAL1
DIBIG	pmol/L ; mmol/L	BIGTT-AIR ∗ exp(4.90 - (0.00402 ∗ I0) - (0.000556 ∗ I30) - (0.00127 ∗ I120) - (0.152 ∗ G0) - (0.00871 ∗ G30) - (0.0373 ∗ G120) - (0.145 ∗ sex) - (0.0376 ∗ BMI))	LINC02746;MTNR1B
HOMA-β	𝜇𝑈/mL; mmol/L	(I0 ∗ 20 ∗ 0.1667) / (G0 - 3.5)	MTNR1B
ISI	pmol/L ; mmol/L	0.156 - (0.0000456 ∗I120) - (0.00321*I0) - (0.0054 * G120)	ISR,COBLL1,PPARG
IFC	pmol/L ; mmol/L	In (I120 / I0)	PPP1R3B,MTN1RB

## Sheet: S6
Instrumental variables for beta cell function and insulin sensitivity measurements
Measurement	Abbre.	category	Physiology	RSID	CHR	BP	Risk	Other	Beta	SE	P	EAF	F-statistic
Beta cell function insulin sensitivity glucose tolerance test for acute insulin response	BIGTT-AIR	beta cell function	Early-phase insulin response based on OGTT data	rs320370	1	118139053	C	G	-0.053	0.009	3.64e-09	0.356	34.679
Beta cell function insulin sensitivity glucose tolerance test for acute insulin response	BIGTT-AIR	beta cell function	Early-phase insulin response based on OGTT data	rs17712208	1	214150445	A	T	-0.186	0.034	3.41e-08	0.029	29.9273
Beta cell function insulin sensitivity glucose tolerance test for acute insulin response	BIGTT-AIR	beta cell function	Early-phase insulin response based on OGTT data	rs764129	3	185547917	T	C	-0.049	0.009	1.63e-08	0.435	29.642
Beta cell function insulin sensitivity glucose tolerance test for acute insulin response	BIGTT-AIR	beta cell function	Early-phase insulin response based on OGTT data	rs6931514	6	20703952	G	A	-0.086	0.009	1.66e-20	0.302	91.3086
Beta cell function insulin sensitivity glucose tolerance test for acute insulin response	BIGTT-AIR	beta cell function	Early-phase insulin response based on OGTT data	rs4719433	7	15065003	C	T	-0.062	0.008	2.81e-13	0.484	60.0625
Beta cell function insulin sensitivity glucose tolerance test for acute insulin response	BIGTT-AIR	beta cell function	Early-phase insulin response based on OGTT data	rs878521	7	44255643	A	G	-0.074	0.01	4.51e-13	0.22	54.76
Beta cell function insulin sensitivity glucose tolerance test for acute insulin response	BIGTT-AIR	beta cell function	Early-phase insulin response based on OGTT data	rs4300038	8	118217915	G	A	-0.069	0.009	2.91e-15	0.634	58.7778
Beta cell function insulin sensitivity glucose tolerance test for acute insulin response	BIGTT-AIR	beta cell function	Early-phase insulin response based on OGTT data	rs28429551	9	139243334	A	T	-0.069	0.009	1.53e-13	0.719	58.7778
Beta cell function insulin sensitivity glucose tolerance test for acute insulin response	BIGTT-AIR	beta cell function	Early-phase insulin response based on OGTT data	rs72823170	10	93655643	G	A	-0.06	0.01	6.75e-09	0.758	36
Beta cell function insulin sensitivity glucose tolerance test for acute insulin response	BIGTT-AIR	beta cell function	Early-phase insulin response based on OGTT data	rs5015480	10	94465559	C	T	-0.104	0.01	2.54e-27	0.552	108.16
Beta cell function insulin sensitivity glucose tolerance test for acute insulin response	BIGTT-AIR	beta cell function	Early-phase insulin response based on OGTT data	rs35198068	10	114754784	C	T	-0.058	0.01	1.15e-08	0.223	33.64
Beta cell function insulin sensitivity glucose tolerance test for acute insulin response	BIGTT-AIR	beta cell function	Early-phase insulin response based on OGTT data	rs76550717	11	72428172	A	G	-0.084	0.01	4.41e-16	0.782	70.56
Beta cell function insulin sensitivity glucose tolerance test for acute insulin response	BIGTT-AIR	beta cell function	Early-phase insulin response based on OGTT data	rs10830963	11	92708710	G	C	-0.19	0.01	9.13e-80	0.318	361
Beta cell function insulin sensitivity glucose tolerance test for acute insulin response	BIGTT-AIR	beta cell function	Early-phase insulin response based on OGTT data	rs1975820	11	93081815	A	G	-0.06	0.01	6.95e-09	0.784	36
Beta cell function insulin sensitivity glucose tolerance test for acute insulin response	BIGTT-AIR	beta cell function	Early-phase insulin response based on OGTT data	rs2257962	12	121445808	C	T	-0.074	0.011	7.24e-11	0.366	45.2562
Beta cell function insulin sensitivity glucose tolerance test for acute insulin response	BIGTT-AIR	beta cell function	Early-phase insulin response based on OGTT data	rs4769580	13	28461687	A	T	-0.056	0.01	1.42e-08	0.246	31.36
Beta cell function insulin sensitivity glucose tolerance test for acute insulin response	BIGTT-AIR	beta cell function	Early-phase insulin response based on OGTT data	rs1881415	15	62388530	T	C	-0.073	0.009	2.03e-17	0.498	65.7901
Beta cell function insulin sensitivity glucose tolerance test for acute insulin response	BIGTT-AIR	beta cell function	Early-phase insulin response based on OGTT data	rs11657492	17	65648427	G	T	-0.087	0.015	8.74e-09	0.088	33.64
Corrected insulin response	CIR	beta cell function	Insulin response based on OGTT data	rs1470580	3	185529174	A	T	-0.057	0.009	1.6e-10	0.306	40.1111
Corrected insulin response	CIR	beta cell function	Insulin response based on OGTT data	rs74567345	5	102301358	C	T	-0.11	0.02	3.1e-08	0.051	30.25
Corrected insulin response	CIR	beta cell function	Insulin response based on OGTT data	rs7451008	6	20673880	C	T	-0.102	0.009	4.4e-29	0.304	128.444
Corrected insulin response	CIR	beta cell function	Insulin response based on OGTT data	rs7793837	7	30726777	A	T	-0.066	0.011	2.7e-09	0.767	36
Corrected insulin response	CIR	beta cell function	Insulin response based on OGTT data	rs878521	7	44255643	A	G	-0.085	0.01	2.4e-17	0.22	72.25
Corrected insulin response	CIR	beta cell function	Insulin response based on OGTT data	rs2108349	7	50786663	A	G	-0.057	0.009	2.7e-10	0.599	40.1111
Corrected insulin response	CIR	beta cell function	Insulin response based on OGTT data	rs4300038	8	118217915	G	A	-0.067	0.009	4.9e-15	0.634	55.4198
Corrected insulin response	CIR	beta cell function	Insulin response based on OGTT data	rs10811662	9	22134253	G	A	-0.068	0.011	2.5e-09	0.845	38.2149
Corrected insulin response	CIR	beta cell function	Insulin response based on OGTT data	rs28642252	9	139245289	G	A	-0.073	0.009	3.8e-16	0.697	65.7901
Corrected insulin response	CIR	beta cell function	Insulin response based on OGTT data	rs11187140	10	94466910	G	A	-0.112	0.009	1.5e-36	0.629	154.864
Corrected insulin response	CIR	beta cell function	Insulin response based on OGTT data	rs35198068	10	114754784	C	T	-0.074	0.01	1.5e-13	0.223	54.76
Corrected insulin response	CIR	beta cell function	Insulin response based on OGTT data	rs234864	11	2857297	G	A	-0.046	0.008	1.9e-08	0.49	33.0625
Corrected insulin response	CIR	beta cell function	Insulin response based on OGTT data	rs2299620	11	2858295	C	T	-0.121	0.017	5.5e-13	0.928	50.6609
Corrected insulin response	CIR	beta cell function	Insulin response based on OGTT data	rs76550717	11	72428172	A	G	-0.094	0.01	1.4e-19	0.782	88.36
Corrected insulin response	CIR	beta cell function	Insulin response based on OGTT data	rs10830963	11	92708710	G	C	-0.151	0.01	4e-52	0.318	228.01
Corrected insulin response	CIR	beta cell function	Insulin response based on OGTT data	rs10841886	12	21864377	T	C	-0.056	0.009	1.9e-09	0.701	38.716
Corrected insulin response	CIR	beta cell function	Insulin response based on OGTT data	rs1169288	12	121416650	C	A	-0.085	0.01	1.8e-17	0.352	72.25
Corrected insulin response	CIR	beta cell function	Insulin response based on OGTT data	rs34584161	13	26776999	A	G	-0.072	0.01	9.7e-14	0.743	51.84
Corrected insulin response	CIR	beta cell function	Insulin response based on OGTT data	rs4769580	13	28461687	A	T	-0.058	0.01	2.9e-09	0.246	33.64
Corrected insulin response	CIR	beta cell function	Insulin response based on OGTT data	rs1881415	15	62388530	T	C	-0.069	0.008	4.5e-16	0.498	74.3906
Corrected insulin response	CIR	beta cell function	Insulin response based on OGTT data	rs35706383	16	29732927	A	G	-0.215	0.039	2.5e-08	0.02	30.3912
Corrected insulin response	CIR	beta cell function	Insulin response based on OGTT data	rs10423928	19	46182304	A	T	-0.078	0.01	7.7e-16	0.241	60.84
Disposition index for modified insulinogenic index and Matsuda	DI	beta cell function	Hyperbolic relationship between beta cell function and insulin resistance based on OGTT data	rs111915154	1	21907893	A	G	-0.067	0.012	3.1e-08	0.129	31.1736
Disposition index for modified insulinogenic index and Matsuda	DI	beta cell function	Hyperbolic relationship between beta cell function and insulin resistance based on OGTT data	rs186733754	3	152494475	C	T	-0.107	0.019	3.1e-08	0.937	31.7147
Disposition index for modified insulinogenic index and Matsuda	DI	beta cell function	Hyperbolic relationship between beta cell function and insulin resistance based on OGTT data	rs9859406	3	185534482	A	G	-0.055	0.009	5.4e-10	0.303	37.3457
Disposition index for modified insulinogenic index and Matsuda	DI	beta cell function	Hyperbolic relationship between beta cell function and insulin resistance based on OGTT data	rs10022124	4	185713638	A	G	-0.047	0.008	7.4e-09	0.428	34.5156
Disposition index for modified insulinogenic index and Matsuda	DI	beta cell function	Hyperbolic relationship between beta cell function and insulin resistance based on OGTT data	rs74567345	5	102301358	C	T	-0.127	0.02	1.5e-10	0.051	40.3225
Disposition index for modified insulinogenic index and Matsuda	DI	beta cell function	Hyperbolic relationship between beta cell function and insulin resistance based on OGTT data	rs6931514	6	20703952	G	A	-0.088	0.009	1.4e-22	0.302	95.6049
Disposition index for modified insulinogenic index and Matsuda	DI	beta cell function	Hyperbolic relationship between beta cell function and insulin resistance based on OGTT data	rs7793837	7	30726777	A	T	-0.064	0.011	6.6e-09	0.767	33.8512
Disposition index for modified insulinogenic index and Matsuda	DI	beta cell function	Hyperbolic relationship between beta cell function and insulin resistance based on OGTT data	rs878521	7	44255643	A	G	-0.082	0.01	2.3e-16	0.22	67.24
Disposition index for modified insulinogenic index and Matsuda	DI	beta cell function	Hyperbolic relationship between beta cell function and insulin resistance based on OGTT data	rs516946	8	41519248	C	T	-0.063	0.011	3.7e-08	0.789	32.8017
Disposition index for modified insulinogenic index and Matsuda	DI	beta cell function	Hyperbolic relationship between beta cell function and insulin resistance based on OGTT data	rs11786992	8	95685147	A	C	-0.052	0.01	4.8e-08	0.653	27.04
Disposition index for modified insulinogenic index and Matsuda	DI	beta cell function	Hyperbolic relationship between beta cell function and insulin resistance based on OGTT data	rs4300038	8	118217915	G	A	-0.053	0.008	5.4e-10	0.634	43.8906
Disposition index for modified insulinogenic index and Matsuda	DI	beta cell function	Hyperbolic relationship between beta cell function and insulin resistance based on OGTT data	rs505922	9	136149229	C	T	-0.071	0.01	2.1e-13	0.406	50.41
Disposition index for modified insulinogenic index and Matsuda	DI	beta cell function	Hyperbolic relationship between beta cell function and insulin resistance based on OGTT data	rs28429551	9	139243334	A	T	-0.072	0.009	3.1e-15	0.719	64
Disposition index for modified insulinogenic index and Matsuda	DI	beta cell function	Hyperbolic relationship between beta cell function and insulin resistance based on OGTT data	rs11187141	10	94467145	A	T	-0.1	0.009	2.4e-30	0.624	123.457
Disposition index for modified insulinogenic index and Matsuda	DI	beta cell function	Hyperbolic relationship between beta cell function and insulin resistance based on OGTT data	rs35198068	10	114754784	C	T	-0.064	0.01	1e-10	0.223	40.96
Disposition index for modified insulinogenic index and Matsuda	DI	beta cell function	Hyperbolic relationship between beta cell function and insulin resistance based on OGTT data	rs2237896	11	2858440	G	A	-0.093	0.016	1.4e-08	0.926	33.7852
Disposition index for modified insulinogenic index and Matsuda	DI	beta cell function	Hyperbolic relationship between beta cell function and insulin resistance based on OGTT data	rs9667947	11	72424634	T	C	-0.074	0.01	3.2e-13	0.783	54.76
Disposition index for modified insulinogenic index and Matsuda	DI	beta cell function	Hyperbolic relationship between beta cell function and insulin resistance based on OGTT data	rs10830963	11	92708710	G	C	-0.142	0.01	7.7e-46	0.318	201.64
Disposition index for modified insulinogenic index and Matsuda	DI	beta cell function	Hyperbolic relationship between beta cell function and insulin resistance based on OGTT data	rs2925355	11	93090887	C	T	-0.061	0.01	2e-09	0.785	37.21
Disposition index for modified insulinogenic index and Matsuda	DI	beta cell function	Hyperbolic relationship between beta cell function and insulin resistance based on OGTT data	rs860447	12	21858180	C	T	-0.05	0.009	1.8e-08	0.674	30.8642
Disposition index for modified insulinogenic index and Matsuda	DI	beta cell function	Hyperbolic relationship between beta cell function and insulin resistance based on OGTT data	rs1169288	12	121416650	C	A	-0.073	0.01	2.2e-13	0.352	53.29
Disposition index for modified insulinogenic index and Matsuda	DI	beta cell function	Hyperbolic relationship between beta cell function and insulin resistance based on OGTT data	rs61944004	13	28492405	A	G	-0.053	0.01	3.4e-08	0.242	28.09
Disposition index for modified insulinogenic index and Matsuda	DI	beta cell function	Hyperbolic relationship between beta cell function and insulin resistance based on OGTT data	rs11856307	15	62399093	A	C	-0.06	0.008	1.2e-12	0.511	56.25
Disposition index for modified insulinogenic index and Matsuda	DI	beta cell function	Hyperbolic relationship between beta cell function and insulin resistance based on OGTT data	rs146341548	17	65658415	A	C	-0.087	0.015	5.8e-09	0.088	33.64
Disposition index for modified insulinogenic index and Matsuda	DI	beta cell function	Hyperbolic relationship between beta cell function and insulin resistance based on OGTT data	rs10423928	19	46182304	A	T	-0.087	0.01	6.3e-19	0.241	75.69
Disposition index for modified insulinogenic index and Matsuda	DI	beta cell function	Hyperbolic relationship between beta cell function and insulin resistance based on OGTT data	rs4133488	20	16094213	C	T	-0.521	0.094	3.1e-08	0.005	30.7199
Disposition index for BIGTT-AIR and BIGTT-SI	DIBIG	beta cell function	Hyperbolic relationship between beta cell function and insulin resistance based on OGTT data	rs10022124	4	185713638	A	G	-0.05	0.008	9.97e-10	0.428	39.0625
Disposition index for BIGTT-AIR and BIGTT-SI	DIBIG	beta cell function	Hyperbolic relationship between beta cell function and insulin resistance based on OGTT data	rs7756992	6	20679709	G	A	-0.072	0.01	1.04e-12	0.308	51.84
Disposition index for BIGTT-AIR and BIGTT-SI	DIBIG	beta cell function	Hyperbolic relationship between beta cell function and insulin resistance based on OGTT data	rs878521	7	44255643	A	G	-0.08	0.01	4.42e-16	0.221	64
Disposition index for BIGTT-AIR and BIGTT-SI	DIBIG	beta cell function	Hyperbolic relationship between beta cell function and insulin resistance based on OGTT data	rs13266634	8	118184783	C	T	-0.064	0.01	1.7e-11	0.635	40.96
Disposition index for BIGTT-AIR and BIGTT-SI	DIBIG	beta cell function	Hyperbolic relationship between beta cell function and insulin resistance based on OGTT data	rs28641468	9	139239585	C	T	-0.055	0.009	2.55e-09	0.722	37.3457
Disposition index for BIGTT-AIR and BIGTT-SI	DIBIG	beta cell function	Hyperbolic relationship between beta cell function and insulin resistance based on OGTT data	rs11187140	10	94466910	G	A	-0.058	0.009	1.51e-11	0.629	41.5309
Disposition index for BIGTT-AIR and BIGTT-SI	DIBIG	beta cell function	Hyperbolic relationship between beta cell function and insulin resistance based on OGTT data	rs10838524	11	45870177	A	G	-0.053	0.008	2.65e-10	0.486	43.8906
Disposition index for BIGTT-AIR and BIGTT-SI	DIBIG	beta cell function	Hyperbolic relationship between beta cell function and insulin resistance based on OGTT data	rs75896506	11	72429579	G	A	-0.058	0.01	1.25e-08	0.788	33.64
Disposition index for BIGTT-AIR and BIGTT-SI	DIBIG	beta cell function	Hyperbolic relationship between beta cell function and insulin resistance based on OGTT data	rs10830959	11	92685116	G	A	-0.138	0.009	4.68e-54	0.311	235.111
Disposition index for BIGTT-AIR and BIGTT-SI	DIBIG	beta cell function	Hyperbolic relationship between beta cell function and insulin resistance based on OGTT data	rs4775466	15	62397118	C	T	-0.074	0.008	1.61e-18	0.51	85.5625
HOMA-β index	HOMAB	beta cell function	Quantitative estimate of beta cell function in the fasting state	rs13431652	2	169753415	T	C	-0.068	0.008	2.1e-17	0.691	72.25
HOMA-β index	HOMAB	beta cell function	Quantitative estimate of beta cell function in the fasting state	rs2713552	2	227181683	G	T	-0.052	0.008	1.7e-11	0.387	42.25
HOMA-β index	HOMAB	beta cell function	Quantitative estimate of beta cell function in the fasting state	rs1087692	3	12120453	G	A	-0.067	0.012	1.1e-08	0.877	31.1736
HOMA-β index	HOMAB	beta cell function	Quantitative estimate of beta cell function in the fasting state	rs4237150	9	4290085	C	G	-0.045	0.007	1.2e-09	0.425	41.3265
HOMA-β index	HOMAB	beta cell function	Quantitative estimate of beta cell function in the fasting state	rs10830963	11	92708710	G	C	-0.087	0.009	6.9e-23	0.318	93.4444
first-phase Stumvoll	Stumvoll	beta cell function	Early-phase insulin response based on OGTT data	rs1913657	2	227107501	C	T	-0.055	0.008	4.8e-11	0.368	47.2656
first-phase Stumvoll	Stumvoll	beta cell function	Early-phase insulin response based on OGTT data	rs7646519	3	185523853	A	G	-0.05	0.008	3.9e-09	0.306	39.0625
first-phase Stumvoll	Stumvoll	beta cell function	Early-phase insulin response based on OGTT data	rs7451008	6	20673880	C	T	-0.087	0.009	9.6e-24	0.304	93.4444
first-phase Stumvoll	Stumvoll	beta cell function	Early-phase insulin response based on OGTT data	rs878521	7	44255643	A	G	-0.066	0.01	3e-12	0.22	43.56
first-phase Stumvoll	Stumvoll	beta cell function	Early-phase insulin response based on OGTT data	rs2108349	7	50786663	A	G	-0.055	0.008	9.6e-11	0.599	47.2656
first-phase Stumvoll	Stumvoll	beta cell function	Early-phase insulin response based on OGTT data	rs4300038	8	118217915	G	A	-0.06	0.008	2.5e-13	0.634	56.25
first-phase Stumvoll	Stumvoll	beta cell function	Early-phase insulin response based on OGTT data	rs12555274	9	22136440	C	G	-0.05	0.009	1.2e-08	0.274	30.8642
first-phase Stumvoll	Stumvoll	beta cell function	Early-phase insulin response based on OGTT data	rs72754387	9	98409556	G	A	-0.212	0.038	1.9e-08	0.023	31.1247
first-phase Stumvoll	Stumvoll	beta cell function	Early-phase insulin response based on OGTT data	rs28642252	9	139245289	G	A	-0.064	0.008	4.5e-14	0.697	64
first-phase Stumvoll	Stumvoll	beta cell function	Early-phase insulin response based on OGTT data	rs11187140	10	94466910	G	A	-0.098	0.008	2.4e-32	0.629	150.062
first-phase Stumvoll	Stumvoll	beta cell function	Early-phase insulin response based on OGTT data	rs35198068	10	114754784	C	T	-0.063	0.009	2.6e-11	0.223	49
first-phase Stumvoll	Stumvoll	beta cell function	Early-phase insulin response based on OGTT data	rs2299620	11	2858295	C	T	-0.107	0.016	2e-11	0.928	44.7227
first-phase Stumvoll	Stumvoll	beta cell function	Early-phase insulin response based on OGTT data	rs76550717	11	72428172	A	G	-0.071	0.01	3.4e-13	0.782	50.41
first-phase Stumvoll	Stumvoll	beta cell function	Early-phase insulin response based on OGTT data	rs10830963	11	92708710	G	C	-0.114	0.009	7e-34	0.318	160.444
first-phase Stumvoll	Stumvoll	beta cell function	Early-phase insulin response based on OGTT data	rs860447	12	21858180	C	T	-0.049	0.009	1.6e-08	0.674	29.642
first-phase Stumvoll	Stumvoll	beta cell function	Early-phase insulin response based on OGTT data	rs1169288	12	121416650	C	A	-0.078	0.009	1.1e-16	0.352	75.1111
first-phase Stumvoll	Stumvoll	beta cell function	Early-phase insulin response based on OGTT data	rs34584161	13	26776999	A	G	-0.066	0.009	7.5e-13	0.743	53.7778
first-phase Stumvoll	Stumvoll	beta cell function	Early-phase insulin response based on OGTT data	rs1881415	15	62388530	T	C	-0.057	0.008	9.5e-13	0.498	50.7656
first-phase Stumvoll	Stumvoll	beta cell function	Early-phase insulin response based on OGTT data	rs10423928	19	46182304	A	T	-0.074	0.009	1.3e-15	0.241	67.6049
Insulinogenic index	xinsdG30	beta cell function	Early-phase insulin secretory capacities of beta cells based on OGTT data	rs560887	2	169763148	T	C	-0.086	0.01	4.3e-17	0.298	73.96
Insulinogenic index	xinsdG30	beta cell function	Early-phase insulin secretory capacities of beta cells based on OGTT data	rs1470580	3	185529174	A	T	-0.063	0.009	9.5e-12	0.306	49
Insulinogenic index	xinsdG30	beta cell function	Early-phase insulin secretory capacities of beta cells based on OGTT data	rs149802978	5	102346866	G	C	-0.132	0.02	3.4e-11	0.052	43.56
Insulinogenic index	xinsdG30	beta cell function	Early-phase insulin secretory capacities of beta cells based on OGTT data	rs7451008	6	20673880	C	T	-0.102	0.009	2e-27	0.304	128.444
Insulinogenic index	xinsdG30	beta cell function	Early-phase insulin secretory capacities of beta cells based on OGTT data	rs7793837	7	30726777	A	T	-0.074	0.011	5e-11	0.767	45.2562
Insulinogenic index	xinsdG30	beta cell function	Early-phase insulin secretory capacities of beta cells based on OGTT data	rs878521	7	44255643	A	G	-0.068	0.01	3.9e-11	0.22	46.24
Insulinogenic index	xinsdG30	beta cell function	Early-phase insulin secretory capacities of beta cells based on OGTT data	rs2108349	7	50786663	A	G	-0.069	0.009	7.2e-14	0.599	58.7778
Insulinogenic index	xinsdG30	beta cell function	Early-phase insulin secretory capacities of beta cells based on OGTT data	rs4300038	8	118217915	G	A	-0.056	0.009	1.8e-10	0.634	38.716
Insulinogenic index	xinsdG30	beta cell function	Early-phase insulin secretory capacities of beta cells based on OGTT data	rs28642252	9	139245289	G	A	-0.077	0.009	5e-17	0.697	73.1975
Insulinogenic index	xinsdG30	beta cell function	Early-phase insulin secretory capacities of beta cells based on OGTT data	rs11187140	10	94466910	G	A	-0.119	0.009	5.8e-40	0.629	174.827
Insulinogenic index	xinsdG30	beta cell function	Early-phase insulin secretory capacities of beta cells based on OGTT data	rs35198068	10	114754784	C	T	-0.072	0.01	1.5e-12	0.223	51.84
Insulinogenic index	xinsdG30	beta cell function	Early-phase insulin secretory capacities of beta cells based on OGTT data	rs2299620	11	2858295	C	T	-0.117	0.017	5.8e-12	0.928	47.3668
Insulinogenic index	xinsdG30	beta cell function	Early-phase insulin secretory capacities of beta cells based on OGTT data	rs5215	11	17408630	C	T	-0.053	0.01	4.4e-08	0.431	28.09
Insulinogenic index	xinsdG30	beta cell function	Early-phase insulin secretory capacities of beta cells based on OGTT data	rs76550717	11	72428172	A	G	-0.081	0.01	1.1e-14	0.782	65.61
Insulinogenic index	xinsdG30	beta cell function	Early-phase insulin secretory capacities of beta cells based on OGTT data	rs10830963	11	92708710	G	C	-0.108	0.01	5.3e-27	0.318	116.64
Insulinogenic index	xinsdG30	beta cell function	Early-phase insulin secretory capacities of beta cells based on OGTT data	rs10841886	12	21864377	T	C	-0.066	0.01	3.4e-12	0.701	43.56
Insulinogenic index	xinsdG30	beta cell function	Early-phase insulin secretory capacities of beta cells based on OGTT data	rs1169288	12	121416650	C	A	-0.087	0.01	7.8e-18	0.352	75.69
Insulinogenic index	xinsdG30	beta cell function	Early-phase insulin secretory capacities of beta cells based on OGTT data	rs34584161	13	26776999	A	G	-0.075	0.01	4.6e-14	0.743	56.25
Insulinogenic index	xinsdG30	beta cell function	Early-phase insulin secretory capacities of beta cells based on OGTT data	rs4898944	14	38788605	C	G	-0.061	0.01	1.5e-09	0.736	37.21
Insulinogenic index	xinsdG30	beta cell function	Early-phase insulin secretory capacities of beta cells based on OGTT data	rs1881415	15	62388530	T	C	-0.06	0.009	4.2e-12	0.498	44.4444
Insulinogenic index	xinsdG30	beta cell function	Early-phase insulin secretory capacities of beta cells based on OGTT data	rs9912666	17	71027543	A	G	-0.064	0.011	5.9e-09	0.794	33.8512
Insulinogenic index	xinsdG30	beta cell function	Early-phase insulin secretory capacities of beta cells based on OGTT data	rs10423928	19	46182304	A	T	-0.099	0.01	3.6e-23	0.241	98.01
Insulinogenic index	xinsdG30	beta cell function	Early-phase insulin secretory capacities of beta cells based on OGTT data	rs6073434	20	43049623	T	G	-0.243	0.044	4.3e-08	0.02	30.5005
Modified insulinogenic index	xinsG30	beta cell function	Early-phase insulin secretory capacities of beta cells based on OGTT data	rs560887	2	169763148	T	C	-0.067	0.01	3e-11	0.298	44.89
Modified insulinogenic index	xinsG30	beta cell function	Early-phase insulin secretory capacities of beta cells based on OGTT data	rs2673134	2	227145757	A	G	-0.055	0.009	2.8e-10	0.386	37.3457
Modified insulinogenic index	xinsG30	beta cell function	Early-phase insulin secretory capacities of beta cells based on OGTT data	rs764129	3	185547917	T	C	-0.052	0.008	9.2e-10	0.435	42.25
Modified insulinogenic index	xinsG30	beta cell function	Early-phase insulin secretory capacities of beta cells based on OGTT data	rs76177300	5	102143311	A	G	-0.119	0.02	1.5e-09	0.051	35.4025
Modified insulinogenic index	xinsG30	beta cell function	Early-phase insulin secretory capacities of beta cells based on OGTT data	rs7451008	6	20673880	C	T	-0.097	0.009	8.9e-26	0.304	116.16
Modified insulinogenic index	xinsG30	beta cell function	Early-phase insulin secretory capacities of beta cells based on OGTT data	rs7793837	7	30726777	A	T	-0.072	0.011	5.2e-11	0.767	42.843
Modified insulinogenic index	xinsG30	beta cell function	Early-phase insulin secretory capacities of beta cells based on OGTT data	rs878521	7	44255643	A	G	-0.067	0.01	3.3e-11	0.22	44.89
Modified insulinogenic index	xinsG30	beta cell function	Early-phase insulin secretory capacities of beta cells based on OGTT data	rs2108349	7	50786663	A	G	-0.062	0.009	5.5e-12	0.599	47.4568
Modified insulinogenic index	xinsG30	beta cell function	Early-phase insulin secretory capacities of beta cells based on OGTT data	rs4300038	8	118217915	G	A	-0.058	0.009	1.7e-11	0.634	41.5309
Modified insulinogenic index	xinsG30	beta cell function	Early-phase insulin secretory capacities of beta cells based on OGTT data	rs550057	9	136146597	T	C	-0.069	0.01	1.4e-11	0.298	47.61
Modified insulinogenic index	xinsG30	beta cell function	Early-phase insulin secretory capacities of beta cells based on OGTT data	rs28642252	9	139245289	G	A	-0.077	0.009	2.2e-17	0.697	73.1975
Modified insulinogenic index	xinsG30	beta cell function	Early-phase insulin secretory capacities of beta cells based on OGTT data	rs5015480	10	94465559	C	T	-0.126	0.01	1.5e-39	0.552	158.76
Modified insulinogenic index	xinsG30	beta cell function	Early-phase insulin secretory capacities of beta cells based on OGTT data	rs61862778	10	94466915	T	C	-0.098	0.009	4.7e-30	0.521	118.568
Modified insulinogenic index	xinsG30	beta cell function	Early-phase insulin secretory capacities of beta cells based on OGTT data	rs35198068	10	114754784	C	T	-0.064	0.01	1.8e-10	0.223	40.96
Modified insulinogenic index	xinsG30	beta cell function	Early-phase insulin secretory capacities of beta cells based on OGTT data	rs2299620	11	2858295	C	T	-0.113	0.017	1.6e-11	0.928	44.1834
Modified insulinogenic index	xinsG30	beta cell function	Early-phase insulin secretory capacities of beta cells based on OGTT data	rs77464186	11	72460398	A	C	-0.08	0.01	1.2e-14	0.784	64
Modified insulinogenic index	xinsG30	beta cell function	Early-phase insulin secretory capacities of beta cells based on OGTT data	rs10830963	11	92708710	G	C	-0.113	0.01	5.7e-30	0.318	127.69
Modified insulinogenic index	xinsG30	beta cell function	Early-phase insulin secretory capacities of beta cells based on OGTT data	rs860447	12	21858180	C	T	-0.056	0.009	1.4e-09	0.674	38.716
Modified insulinogenic index	xinsG30	beta cell function	Early-phase insulin secretory capacities of beta cells based on OGTT data	rs1169288	12	121416650	C	A	-0.085	0.01	2.5e-17	0.352	72.25
Modified insulinogenic index	xinsG30	beta cell function	Early-phase insulin secretory capacities of beta cells based on OGTT data	rs34584161	13	26776999	A	G	-0.068	0.01	4.1e-12	0.743	46.24
Modified insulinogenic index	xinsG30	beta cell function	Early-phase insulin secretory capacities of beta cells based on OGTT data	rs7142760	14	38786027	A	C	-0.054	0.01	4.1e-08	0.732	29.16
Modified insulinogenic index	xinsG30	beta cell function	Early-phase insulin secretory capacities of beta cells based on OGTT data	rs1881415	15	62388530	T	C	-0.06	0.009	2.2e-12	0.498	44.4444
Modified insulinogenic index	xinsG30	beta cell function	Early-phase insulin secretory capacities of beta cells based on OGTT data	rs12600932	17	71006408	T	C	-0.06	0.011	3.2e-08	0.8	29.7521
Modified insulinogenic index	xinsG30	beta cell function	Early-phase insulin secretory capacities of beta cells based on OGTT data	rs2238691	19	46179043	A	G	-0.111	0.01	6.3e-29	0.241	123.21
Modified insulinogenic index	xinsG30	beta cell function	Early-phase insulin secretory capacities of beta cells based on OGTT data	rs2287922	19	49232226	G	A	-0.05	0.009	6.8e-09	0.534	30.8642
Modified insulinogenic index	xinsG30	beta cell function	Early-phase insulin secretory capacities of beta cells based on OGTT data	rs117361510	20	42818622	T	G	-0.254	0.044	7.8e-09	0.017	33.3244
Fold change in insulin concentration following an OGTT	IFC	Insulin sensitivity	PostchT2Denge insulin sensitivity	rs1387153	11	92673828	T	C	0.0438	0.0069	2.25e-10	0.3023	40.2949
Fold change in insulin concentration following an OGTT	IFC	Insulin sensitivity	PostchT2Denge insulin sensitivity	rs7012814	8	9173358	A	G	0.0481	0.0065	1.35e-13	0.4796	54.76
Fold change in insulin concentration following an OGTT	IFC	Insulin sensitivity	PostchT2Denge insulin sensitivity	rs2126259	8	9185146	T	C	-0.0688	0.0099	2.86e-12	0.1265	48.2955
Fold change in insulin concentration following an OGTT	IFC	Insulin sensitivity	PostchT2Denge insulin sensitivity	rs7167878	15	62396189	A	C	-0.0426	0.0064	2.76e-11	0.4606	44.3057
Fold change in insulin concentration following an OGTT	IFC	Insulin sensitivity	PostchT2Denge insulin sensitivity	rs117643180	17	7185779	A	C	0.1428	0.0221	1.11e-10	0.0231	41.7515
Modified Stumvoll insulin sensitivity index	ISI	Insulin sensitivity	Whole-body insulin sensitivity	rs2972144	2	227101411	A	G	0.0644	0.0067	1.1e-21	0.366	92.3894
Modified Stumvoll insulin sensitivity index	ISI	Insulin sensitivity	Whole-body insulin sensitivity	rs12692738	2	165558252	T	C	-0.0568	0.0075	5.24e-14	0.7724	57.3554
Modified Stumvoll insulin sensitivity index	ISI	Insulin sensitivity	Whole-body insulin sensitivity	rs11128603	3	12385828	A	G	-0.0635	0.0091	2.64e-12	0.8595	48.6928
Modified Stumvoll insulin sensitivity index	ISI	Insulin sensitivity	Whole-body insulin sensitivity	rs117643180	17	7185779	A	C	-0.1416	0.0221	1.58e-10	0.0231	41.0527
Modified Stumvoll insulin sensitivity index	ISI	Insulin sensitivity	Whole-body insulin sensitivity	rs459193	5	55806751	A	G	0.0409	0.007	6.18e-09	0.2816	34.139
Modified Stumvoll insulin sensitivity index	ISI	Insulin sensitivity	Whole-body insulin sensitivity	rs2295080	1	11322628	T	G	-0.0394	0.0069	1.34e-08	0.6961	32.6058
Modified Stumvoll insulin sensitivity index	ISI	Insulin sensitivity	Whole-body insulin sensitivity	rs12454712	18	60845884	T	C	-0.0374	0.0068	4.42e-08	0.5858	30.25
Modified Stumvoll insulin sensitivity index	ISI	Insulin sensitivity	Whole-body insulin sensitivity	rs1906937	12	124539537	A	C	-0.0384	0.007	4.86e-08	0.2894	30.0931

## Sheet: S7
Correlations between maternal and fetal T2D PRS and pPRSs
		Fetal PRS
		Beta cell+PI	Beta cell-PI	Body fat	IFG (Residual glycaemic)	Lipodystrophy	Liver/lipid metabolism	IR-lipodystrophy (Metabolic syndrome)	Obesity	T2D
Maternal PRS	Beta cell+PI	0.500555	0.0174906	0.0253578	0.0221462	-0.0281172	-0.0166981	0.00848029	-0.0238653	0.240299
	Beta cell-PI	0.0164609	0.511977	-0.00388945	-0.00138461	0.0158268	0.0155814	0.00982911	-0.00988149	0.154633
	Body fat	0.0264496	-0.0123348	0.491908	0.0160308	-0.0245397	-0.00712113	0.0129309	0.0280204	0.204078
	IFG (Residual glycaemic)	0.00447138	0.00992768	0.00445475	0.493098	0.0119281	0.0172635	0.0168716	0.0292311	0.251349
	Lipodystrophy	0.00545915	0.00104408	0.0139353	0.025211	0.482569	-0.032129	-0.0101677	0.00251781	0.108318
	Liver/lipid metabolism	0.00990436	0.00403416	-0.0109463	-0.00309124	0.00254768	0.487938	-0.00549402	-0.0169918	0.0210437
	IR-lipodystrophy (Metabolic syndrome)	-0.00866802	0.0151761	0.00688855	0.0190919	-0.0103579	0.00703552	0.492671	0.015148	0.182183
	Obesity	-0.0134588	0.0024862	0.00210152	0.0159553	0.012245	0.00638655	0.00983195	0.516274	0.188275
	T2D	0.240439	0.165605	0.199629	0.26034	0.0819757	0.031168	0.194443	0.199576	0.503523

## Sheet: S8
Conditional associations between maternal and fetal pPRSs and fetal growth measurements
				Meta											European			Mexican-American			African-Caribbean			Thai			Chinese
maternal or fetal pPRS	PRS	Original name	outcome	Beta	SE	Z	p value	95% CI lower	95% CI upper	Q	pvalue_Q	I2	I2_lower	I2_upper	Beta	SE	p value	Beta	SE	p value	Beta	SE	p value	Beta	SE	p value	Beta	SE	p value
maternal	Beta cell+PI		birth length	0.0247699	0.0287063	0.862874	0.388207	-0.0314934	0.0810333	4.21434	0.377775	0.0508596	0	0.802613	0.0549073	0.0654848	0.401915	-0.0218199	0.0783843	0.780831	-0.114806	0.0887154	0.19594	0.0753283	0.0478335	0.115577	0.00981493	0.0627517	0.875749
maternal	Beta cell+PI		birth weight	10.2806	6.48064	1.58635	0.112659	-2.42123	22.9824	3.28643	0.511084	0	0	0.792036	30.0895	14.6331	0.039952	-3.49132	18.8221	0.852912	-4.55999	15.8785	0.774035	12.4399	12.3049	0.312245	8.70834	13.1914	0.509327
maternal	Beta cell+PI		ponderal index	0.00477464	0.00402744	1.18553	0.235809	-0.003119	0.0126683	3.79911	0.433876	0	0	0.792036	0.014397	0.00963163	0.135213	0.000831041	0.0117207	0.9435	0.0204149	0.0119454	0.0877663	-0.00103865	0.00643477	0.871797	0.00121722	0.0089683	0.892072
maternal	Beta cell+PI		birth head circumference	0.00575328	0.0199036	0.289057	0.772538	-0.0332571	0.0447637	1.66024	0.797927	0	0	0.792036	0.0408758	0.0452136	0.366128	0.0201844	0.0524781	0.700662	-0.043022	0.0522631	0.410607	0.0100855	0.0376277	0.788721	-0.00696209	0.040839	0.864677
maternal	Beta cell+PI		flank skinfold	0.0328183	0.0176112	1.86349	0.0623932	-0.00169901	0.0673357	7.11099	0.130138	0.437491	0	0.79347	0.0413939	0.0313427	0.186834	-0.0301859	0.0495199	0.542395	-0.00326425	0.0230784	0.88755	0.0702753	0.0246402	0.00442165	0.0575466	0.0303354	0.0581761
maternal	Beta cell+PI		subscapular skinfold	0.0331336	0.0142178	2.33044	0.0197832	0.00526727	0.0609999	1.4517	0.835161	0	0	0.792036	0.0470743	0.0319771	0.141224	0.0261155	0.0552804	0.636813	0.0122067	0.023648	0.605845	0.0534114	0.030714	0.0823039	0.0389161	0.0354994	0.273295
maternal	Beta cell+PI		triceps skinfold	0.0407984	0.0186925	2.18261	0.0290646	0.0041618	0.0774349	7.39393	0.116478	0.459016	0	0.801709	0.0493387	0.027047	0.0683487	0.00664895	0.0462529	0.885748	0.0173293	0.0231788	0.454861	0.107387	0.0299961	0.00035789	0.0113557	0.0330003	0.730853
maternal	Beta cell+PI		sum of skinfolds	0.108469	0.0429527	2.52531	0.0115597	0.0242831	0.192654	4.78875	0.309668	0.164708	0	0.826289	0.137807	0.0810814	0.0894381	-0.0026504	0.141297	0.985041	0.0262717	0.0656437	0.689085	0.232396	0.0788512	0.00327071	0.104493	0.0855336	0.222189
maternal	Beta cell-PI		birth length	-0.000455316	0.0289686	-0.0157176	0.98746	-0.0572328	0.0563222	1.63723	0.802086	0	0	0.792036	-0.0150312	0.0643201	0.815258	-0.00197831	0.0811081	0.980549	0.0437063	0.0892024	0.624267	-0.0381665	0.0490599	0.436754	0.0535753	0.0624074	0.390879
maternal	Beta cell-PI		birth weight	8.18121	6.76772	1.20886	0.226717	-5.08327	21.4457	4.24493	0.373871	0.0577002	0	0.804035	-1.77476	14.4034	0.901953	32.3619	19.4292	0.0963498	9.09316	15.9475	0.568679	-6.55675	12.6125	0.603261	20.3156	13.1624	0.123072
maternal	Beta cell-PI		ponderal index	0.00558413	0.00423357	1.31901	0.187166	-0.00271352	0.0138818	4.37066	0.35816	0.0848067	0	0.809673	7.98002e-05	0.00948678	0.99329	0.0264661	0.0121078	0.0292403	-0.000279706	0.012014	0.98143	0.000788293	0.00660387	0.905004	0.0104239	0.00890984	0.242367
maternal	Beta cell-PI		birth head circumference	0.0123508	0.0255123	0.484112	0.628306	-0.0376524	0.062354	6.21399	0.183727	0.356291	0	0.758791	-0.0105494	0.0444283	0.812345	0.0871249	0.0542991	0.109163	0.0250361	0.052523	0.633704	-0.0576139	0.0385128	0.134936	0.0467907	0.0406237	0.249734
maternal	Beta cell-PI		flank skinfold	0.0296199	0.014713	2.01318	0.0440962	0.000782899	0.0584569	5.54739	0.235595	0.27894	0	0.717077	0.00544568	0.0307979	0.859677	0.0951743	0.0511761	0.06345	0.0137175	0.0232265	0.554927	0.0109418	0.0253546	0.666149	0.0752102	0.0301154	0.0127051
maternal	Beta cell-PI		subscapular skinfold	0.0291909	0.0154468	1.88977	0.0587884	-0.00108424	0.0594661	4.85835	0.302143	0.176676	0	0.828778	-0.00540082	0.0314715	0.86377	0.0682139	0.0572633	0.234072	0.0251718	0.0237606	0.289685	0.00923864	0.0315555	0.769747	0.0876373	0.0351855	0.0129466
maternal	Beta cell-PI		triceps skinfold	0.0229916	0.0171863	1.33779	0.180966	-0.0106929	0.0566761	6.3615	0.173729	0.371218	0	0.765698	-0.00412888	0.0266129	0.87673	0.0655254	0.0477969	0.170954	0.00588984	0.0232799	0.800321	-0.000132607	0.0309183	0.996579	0.083849	0.0325782	0.0102342
maternal	Beta cell-PI		sum of skinfolds	0.0889446	0.0508618	1.74875	0.0803341	-0.0107427	0.188632	6.97021	0.137471	0.426129	0	0.788988	-0.00408401	0.0797683	0.959175	0.231013	0.14614	0.114503	0.0447791	0.0659901	0.49757	0.0214729	0.0811733	0.791418	0.249103	0.0846909	0.00336083
maternal	Body fat		birth length	0.000197166	0.0377895	0.00521748	0.995837	-0.0738689	0.0742632	6.64188	0.156067	0.397761	0	0.777328	0.0447214	0.0631441	0.478918	0.0306577	0.0763517	0.688182	0.147128	0.088579	0.0970395	-0.0734096	0.0487508	0.13239	-0.0671508	0.0651652	0.303092
maternal	Body fat		birth weight	4.4814	7.56507	0.59238	0.553596	-10.3459	19.3087	4.84486	0.30359	0.174382	0	0.828301	24.0224	14.1204	0.0891282	7.62705	18.3758	0.678258	9.27388	15.8828	0.559427	-16.5196	12.5233	0.187396	3.78729	13.5385	0.77974
maternal	Body fat		ponderal index	0.0012342	0.00505756	0.244032	0.807206	-0.00867843	0.0111468	6.21661	0.183545	0.356563	0	0.758919	0.0108327	0.00930229	0.244424	0.000842823	0.0114452	0.941323	-0.0199673	0.0119302	0.094515	-0.00291718	0.00656006	0.656629	0.0129845	0.00931237	0.163593
maternal	Body fat		birth head circumference	-0.0358565	0.0273985	-1.3087	0.190635	-0.0895565	0.0178435	7.3617	0.117965	0.456647	0	0.800817	0.0648382	0.0435531	0.136799	-0.0839349	0.0510135	0.100463	-0.0662926	0.0521819	0.204242	-0.0697948	0.0383038	0.0686943	-0.0331126	0.0423911	0.434955
maternal	Body fat		flank skinfold	0.010832	0.0159901	0.677419	0.49814	-0.020508	0.042172	5.69729	0.222924	0.297912	0	0.728433	0.0731529	0.0301746	0.0154699	-0.00142819	0.0482429	0.976393	-0.000610096	0.0230905	0.978926	0.00255375	0.025177	0.919225	-0.0209914	0.0315848	0.506489
maternal	Body fat		subscapular skinfold	0.0294507	0.0180103	1.63522	0.102003	-0.00584874	0.0647502	5.51289	0.238598	0.274428	0	0.714241	0.0886136	0.0307984	0.0040761	-0.000256448	0.0539906	0.996212	0.000887681	0.023659	0.970078	0.0210723	0.0312966	0.500886	0.0301501	0.0366469	0.410909
maternal	Body fat		triceps skinfold	0.026475	0.0151133	1.75177	0.0798126	-0.00314642	0.0560965	4.63349	0.327011	0.13672	0	0.820469	0.0690024	0.0260661	0.00821183	-0.00800785	0.0451448	0.859273	0.0100599	0.0231796	0.664385	0.00133748	0.0306707	0.965225	0.042322	0.0341245	0.215248
maternal	Body fat		sum of skinfolds	0.0684858	0.0470072	1.45692	0.145138	-0.0236467	0.160618	5.76843	0.217122	0.306571	0	0.733337	0.230769	0.0780666	0.00317099	-0.0113116	0.137775	0.934595	0.0103375	0.065674	0.874957	0.0253755	0.0805192	0.752706	0.050558	0.0884914	0.567932
maternal	IFG	Residual glycaemic	birth length	0.0382686	0.0286903	1.33385	0.182253	-0.0179634	0.0945007	2.88673	0.576956	0	0	0.792036	0.0458391	0.0645823	0.477966	0.0409589	0.0745165	0.582771	0.147897	0.0885678	0.0952674	0.0418326	0.0482325	0.385953	-0.0366514	0.0648637	0.572192
maternal	IFG	Residual glycaemic	birth weight	22.5426	6.46439	3.48719	0.000488118	9.87261	35.2126	2.99016	0.559473	0	0	0.792036	30.1933	14.4402	0.0367246	41.5365	17.808	0.0200314	5.1141	15.8858	0.747576	15.6224	12.3879	0.207529	25.7361	13.4814	0.0565813
maternal	IFG	Residual glycaemic	ponderal index	0.0116242	0.00837491	1.38798	0.165144	-0.00479034	0.0280387	13.8004	0.00796005	0.710154	0.264851	0.885723	0.0172525	0.00951328	0.0699772	0.0249448	0.0110774	0.0247197	-0.0220178	0.0119452	0.0655989	0.00649717	0.00648507	0.31662	0.0287301	0.0092082	0.00187119
maternal	IFG	Residual glycaemic	birth head circumference	0.0433461	0.0198851	2.17982	0.0292706	0.00437192	0.0823202	0.16439	0.996802	0	0	0.792036	0.0473653	0.0445539	0.28793	0.0340824	0.0498987	0.494871	0.0284528	0.0522753	0.586369	0.0489268	0.0379074	0.19707	0.0491535	0.0421927	0.244367
maternal	IFG	Residual glycaemic	flank skinfold	0.0353627	0.0128983	2.74165	0.00611309	0.0100825	0.060643	3.04016	0.551127	0	0	0.792036	0.0656362	0.0308799	0.0337263	0.0822149	0.0469368	0.0803927	0.0330085	0.0231006	0.153353	0.023408	0.0248986	0.347349	0.00665292	0.0312926	0.831689
maternal	IFG	Residual glycaemic	subscapular skinfold	0.0477362	0.0180067	2.65102	0.00802482	0.0124437	0.0830287	5.16982	0.270313	0.226278	0	0.679866	0.0756327	0.0315298	0.0165873	0.061655	0.052509	0.240827	0.0011887	0.0237059	0.960018	0.0680193	0.0309301	0.0280675	0.0597718	0.0365694	0.102545
maternal	IFG	Residual glycaemic	triceps skinfold	0.0384904	0.0132478	2.90541	0.00366767	0.0125252	0.0644557	4.44265	0.349402	0.099637	0	0.812757	0.043952	0.0266891	0.0998326	0.10227	0.0436948	0.0196071	0.0125626	0.0232071	0.588408	0.0216495	0.0303579	0.475904	0.0670727	0.0338202	0.0476773
maternal	IFG	Residual glycaemic	sum of skinfolds	0.120234	0.037011	3.24859	0.00115978	0.0476934	0.192774	2.80369	0.591196	0	0	0.792036	0.185221	0.0799378	0.0206518	0.2454	0.133882	0.0673449	0.0467598	0.0657729	0.4773	0.111946	0.0796536	0.160169	0.129049	0.0880535	0.143149
maternal	Lipodystrophy		birth length	-0.0467534	0.0286102	-1.63415	0.102227	-0.102828	0.0093216	3.49504	0.478632	0	0	0.792036	-0.0641233	0.0639856	0.316452	0.0705039	0.0770634	0.36065	-0.037443	0.0865642	0.66544	-0.0958418	0.0484698	0.0482408	-0.0301474	0.0632535	0.633765
maternal	Lipodystrophy		birth weight	-2.82697	6.45414	-0.438008	0.66138	-15.4768	9.82291	2.67262	0.614014	0	0	0.792036	-6.95953	14.3335	0.627372	23.5634	18.499	0.203278	0.89049	15.5089	0.954224	-10.9346	12.431	0.379244	-6.40446	13.3776	0.632237
maternal	Lipodystrophy		ponderal index	0.00470083	0.00401105	1.17197	0.24121	-0.00316069	0.0125623	0.817481	0.936089	0	0	0.792036	0.00664687	0.00942683	0.480871	0.00702988	0.0115402	0.542664	0.006755	0.0116568	0.562391	0.00616831	0.00648537	0.341748	-0.00259127	0.00903169	0.774255
maternal	Lipodystrophy		birth head circumference	-0.00187304	0.0198002	-0.0945971	0.924635	-0.0406806	0.0369346	1.31588	0.858675	0	0	0.792036	0.00145919	0.0441984	0.973668	0.0186639	0.0516675	0.718063	-0.0535635	0.0509774	0.293644	0.0113598	0.0380547	0.765365	0.000426801	0.0412086	0.991739
maternal	Lipodystrophy		flank skinfold	-0.00514821	0.0145364	-0.354159	0.72322	-0.0336391	0.0233427	4.46711	0.346465	0.104566	0	0.813782	-0.0350379	0.0306262	0.25281	-0.00940139	0.048823	0.847373	0.00131989	0.0225206	0.953276	0.0332771	0.0249576	0.182682	-0.0366888	0.030601	0.230896
maternal	Lipodystrophy		subscapular skinfold	-0.00507018	0.0140613	-0.360577	0.718416	-0.0326298	0.0224895	1.03838	0.903921	0	0	0.792036	-0.0281851	0.0312624	0.367452	-0.0177415	0.0543309	0.744134	7.16452e-05	0.0230299	0.997518	0.014251	0.031177	0.647686	-0.00715434	0.0357727	0.841535
maternal	Lipodystrophy		triceps skinfold	0.00341632	0.0130626	0.261536	0.793679	-0.0221858	0.0290185	1.76176	0.779471	0	0	0.792036	-0.0187051	0.0263891	0.47856	0.0203525	0.0455321	0.655054	-0.00453955	0.0225864	0.840752	0.0262327	0.0305327	0.390427	0.0196005	0.033161	0.554636
maternal	Lipodystrophy		sum of skinfolds	-0.00660451	0.036619	-0.180357	0.856872	-0.0783764	0.0651674	1.97733	0.739928	0	0	0.792036	-0.0819281	0.0792064	0.301155	0.00397924	0.13924	0.977211	-0.00314801	0.063975	0.960764	0.0747762	0.0800929	0.350697	-0.0219924	0.0862116	0.798712
maternal	Liver/lipid metabolism		birth length	-0.0148409	0.0317689	-0.467152	0.640391	-0.0771067	0.0474249	4.94322	0.293174	0.19081	0	0.831717	-0.00857354	0.0626591	0.891187	0.117287	0.0728538	0.107986	0.00662463	0.0907215	0.941804	-0.0585876	0.0486284	0.228528	-0.0703973	0.0625371	0.260625
maternal	Liver/lipid metabolism		birth weight	-7.20343	6.41267	-1.12331	0.261306	-19.772	5.36518	1.79084	0.774158	0	0	0.792036	5.89473	14.0262	0.67436	0.67525	17.5503	0.969323	-7.14935	16.2458	0.659982	-13.6205	12.4943	0.275881	-16.0507	13.1382	0.222152
maternal	Liver/lipid metabolism		ponderal index	-0.0038419	0.00399072	-0.962708	0.335694	-0.0116636	0.00397977	2.5019	0.644296	0	0	0.792036	0.00426175	0.00922963	0.644339	-0.0176001	0.0108897	0.106615	-0.00488823	0.0122102	0.688995	-0.00180755	0.00654144	0.78235	-0.00540738	0.00892926	0.544961
maternal	Liver/lipid metabolism		birth head circumference	-0.023507	0.0196504	-1.19626	0.231595	-0.0620211	0.0150071	1.97432	0.740483	0	0	0.792036	0.0293251	0.0432472	0.497839	-0.0274717	0.0489297	0.574715	-0.0392242	0.0534115	0.462896	-0.0453389	0.0382279	0.235861	-0.0337017	0.040738	0.408318
maternal	Liver/lipid metabolism		flank skinfold	-0.018066	0.0128588	-1.40495	0.160037	-0.0432688	0.00713689	4.41389	0.35288	0.09377	0	0.811537	-0.0157143	0.029992	0.6004	-0.109528	0.0459066	0.0173713	-0.0118732	0.0236351	0.615533	-0.0101736	0.0251114	0.685452	-0.00236182	0.0301768	0.937635
maternal	Liver/lipid metabolism		subscapular skinfold	-0.0240727	0.0141731	-1.69848	0.0894178	-0.0518515	0.00370609	1.95451	0.744126	0	0	0.792036	-0.0177347	0.0306103	0.562436	-0.0890792	0.0513464	0.083319	-0.020375	0.024206	0.400145	-0.0272552	0.0312473	0.383259	-0.00553862	0.0353387	0.875497
maternal	Liver/lipid metabolism		triceps skinfold	-0.0128483	0.0147432	-0.871473	0.383496	-0.0417446	0.0160479	6.86973	0.142935	0.417735	0	0.785611	-0.00505112	0.0259016	0.845414	-0.105216	0.0428064	0.0142763	-0.0195716	0.0237208	0.409528	-0.00172547	0.0306243	0.955078	0.032474	0.0327717	0.322019
maternal	Liver/lipid metabolism		sum of skinfolds	-0.0535216	0.0368069	-1.45412	0.145913	-0.125662	0.0186186	4.64211	0.326028	0.138323	0	0.820802	-0.0385002	0.0776212	0.619976	-0.310359	0.130879	0.0180642	-0.0518197	0.0672139	0.440914	-0.0397543	0.0803815	0.620998	0.0188501	0.0850766	0.824708
maternal	IR-lipodystrophy	Metabolic syndrome	birth length	0.03235	0.0285291	1.13393	0.256824	-0.023566	0.088266	4.63115	0.327279	0.136283	0	0.820378	-0.0556331	0.0635894	0.381798	0.134224	0.0793653	0.091355	0.110809	0.086734	0.201705	0.0387214	0.0477057	0.417148	0.00189023	0.063104	0.976111
maternal	IR-lipodystrophy	Metabolic syndrome	birth weight	15.1351	6.41672	2.3587	0.0183393	2.55855	27.7117	1.42729	0.839439	0	0	0.792036	8.45613	14.234	0.552559	3.17862	19.0994	0.867883	13.7332	15.5588	0.377634	26.1005	12.2109	0.0327704	14.7873	13.162	0.261534
maternal	IR-lipodystrophy	Metabolic syndrome	ponderal index	0.00520348	0.00596381	0.872509	0.382931	-0.00648538	0.0168923	8.00372	0.091442	0.500232	0	0.816725	0.0133577	0.00937421	0.154409	-0.017128	0.0119485	0.152281	-0.00862838	0.0117251	0.461977	0.0146703	0.00639564	0.0219821	0.0116857	0.00900614	0.194811
maternal	IR-lipodystrophy	Metabolic syndrome	birth head circumference	0.0257566	0.019774	1.30255	0.19273	-0.0129998	0.0645129	1.84955	0.763406	0	0	0.792036	-0.0229168	0.0439355	0.602035	0.0206246	0.0533743	0.699337	0.0292261	0.051307	0.569059	0.053519	0.0374212	0.152938	0.0356371	0.0410163	0.385181
maternal	IR-lipodystrophy	Metabolic syndrome	flank skinfold	0.0321537	0.0147707	2.17686	0.0294908	0.00320374	0.0611037	4.75479	0.313395	0.158743	0	0.825049	0.061903	0.0304123	0.0420027	0.036127	0.0505395	0.475016	0.0163119	0.0226706	0.471995	0.0590126	0.0245734	0.016487	-0.0122766	0.030596	0.688341
maternal	IR-lipodystrophy	Metabolic syndrome	subscapular skinfold	0.0415066	0.0168003	2.47059	0.013489	0.00857869	0.0744345	5.28961	0.258851	0.243801	0	0.693349	0.0214813	0.0310942	0.489784	-0.00485158	0.0562227	0.931265	0.0166663	0.0232362	0.473388	0.0753672	0.0305771	0.0138535	0.0894909	0.0354199	0.0117066
maternal	IR-lipodystrophy	Metabolic syndrome	triceps skinfold	0.0337106	0.0131052	2.57231	0.0101022	0.00802492	0.0593962	5.29944	0.257929	0.245204	0	0.694376	0.0390761	0.0262988	0.137555	-0.0461514	0.0470248	0.326809	0.0168626	0.0227724	0.459186	0.0654321	0.0299373	0.0290439	0.0613759	0.032984	0.0631334
maternal	IR-lipodystrophy	Metabolic syndrome	sum of skinfolds	0.110239	0.0365578	3.01548	0.00256571	0.0385874	0.181891	2.98185	0.560867	0	0	0.792036	0.12246	0.0787892	0.120356	-0.00831165	0.143932	0.953971	0.0498408	0.0644989	0.439866	0.199774	0.078579	0.0111421	0.137863	0.0855768	0.10757
maternal	Obesity		birth length	0.0725081	0.0290093	2.49948	0.0124377	0.0156509	0.129365	0.552855	0.968156	0	0	0.792036	0.105276	0.0644351	0.102532	0.0575027	0.0797992	0.471463	0.0289704	0.0927635	0.754877	0.066154	0.0481326	0.169582	0.0818521	0.0642091	0.202748
maternal	Obesity		birth weight	20.9512	6.5366	3.20521	0.00134963	8.13968	33.7627	1.41371	0.84181	0	0	0.792036	24.4486	14.4242	0.0903145	32.6975	18.9974	0.0857788	5.02583	16.598	0.762109	23.4478	12.3479	0.0578243	19.5458	13.3172	0.142536
maternal	Obesity		ponderal index	0.00783005	0.00406984	1.92392	0.0543645	-0.00014669	0.0158068	1.06372	0.899984	0	0	0.792036	0.0027249	0.00950626	0.774431	0.0157533	0.0118652	0.184824	0.00359348	0.0124998	0.773804	0.0102317	0.00646451	0.113754	0.00529176	0.00917662	0.564329
maternal	Obesity		birth head circumference	0.0325027	0.0201438	1.61353	0.106629	-0.00697843	0.0719838	2.20106	0.698834	0	0	0.792036	0.0416048	0.0445243	0.350253	0.0613646	0.0529882	0.247328	-0.0340824	0.0546343	0.532886	0.0236916	0.0378588	0.531579	0.0562872	0.041844	0.178941
maternal	Obesity		flank skinfold	0.0202379	0.0156205	1.2956	0.195112	-0.0103776	0.0508535	5.09223	0.277965	0.214489	0	0.670027	0.0601933	0.0308275	0.0510787	0.0293305	0.0503001	0.560055	-0.00246342	0.0241269	0.918696	0.041376	0.0248103	0.0956492	-0.0213035	0.0312339	0.495392
maternal	Obesity		subscapular skinfold	0.00809848	0.0145048	0.558333	0.576617	-0.0203303	0.0365273	3.49189	0.479112	0	0	0.792036	0.0266712	0.031543	0.397957	0.0371308	0.056318	0.509972	-0.00475703	0.024741	0.847568	0.0363864	0.0308887	0.239046	-0.0404596	0.0364906	0.267857
maternal	Obesity		triceps skinfold	0.014321	0.0156158	0.917083	0.359099	-0.0162854	0.0449274	4.85242	0.302778	0.175668	0	0.828569	-0.00912197	0.0266779	0.732458	0.0302168	0.0470286	0.520799	-0.00233835	0.0242405	0.923172	0.0695283	0.0302465	0.0216999	0.00042977	0.0338499	0.989873
maternal	Obesity		sum of skinfolds	0.0448078	0.0399158	1.12256	0.261625	-0.0334257	0.123041	4.05859	0.398135	0.0144353	0	0.795038	0.0777425	0.0799611	0.331101	0.112881	0.144096	0.433744	-0.0095588	0.0686549	0.889297	0.146571	0.0794176	0.0652125	-0.0591573	0.08796	0.501426
maternal	T2D		birth length	0.0494924	0.0288839	1.71349	0.0866221	-0.0071191	0.106104	2.07446	0.722066	0	0	0.792036	0.0594954	0.0639366	0.352261	0.102634	0.078764	0.193094	0.12631	0.0905546	0.163381	0.0338566	0.0483714	0.484113	-0.00676796	0.0640868	0.91592
maternal	T2D		birth weight	31.0921	6.50351	4.78081	1.74587e-06	18.3454	43.8387	3.62773	0.458725	0	0	0.792036	44.5805	14.2702	0.00182245	48.567	18.8308	0.0101604	12.9932	16.2338	0.423687	21.5706	12.3999	0.0822015	33.7787	13.3463	0.0115462
maternal	T2D		ponderal index	0.0166022	0.00555939	2.98634	0.00282341	0.005706	0.0274984	7.28649	0.121501	0.451039	0	0.798692	0.0246795	0.00940655	0.00879896	0.021704	0.0117802	0.065946	-0.00905715	0.0122146	0.458569	0.0127718	0.00648128	0.0490142	0.0281225	0.00910883	0.00208688
maternal	T2D		birth head circumference	0.0317312	0.0200387	1.58349	0.113309	-0.007544	0.0710063	2.99315	0.558972	0	0	0.792036	0.0653791	0.0441218	0.138634	0.0546031	0.0528174	0.301674	-0.0397536	0.0533761	0.456583	0.014636	0.0379994	0.700187	0.051651	0.0417151	0.216001
maternal	T2D		flank skinfold	0.0620413	0.0193839	3.20066	0.00137115	0.0240495	0.100033	8.14604	0.0863726	0.508964	0	0.8198	0.108301	0.0304831	0.000394437	0.0670997	0.0498638	0.17896	0.0212192	0.0236171	0.369158	0.0927765	0.0247957	0.000191874	0.0263784	0.0310349	0.395596
maternal	T2D		subscapular skinfold	0.0758351	0.021656	3.5018	0.000462121	0.0333901	0.11828	8.53302	0.0738926	0.531233	0	0.827505	0.0915874	0.0311866	0.00337383	0.0675403	0.0556367	0.225283	0.0151695	0.0241946	0.530822	0.11485	0.0308403	0.000205588	0.102213	0.0359873	0.00462031
maternal	T2D		triceps skinfold	0.0728459	0.0194446	3.74633	0.000179438	0.0347352	0.110957	7.96804	0.0927561	0.497994	0	0.815931	0.0691405	0.0263804	0.00886969	0.0609401	0.0465164	0.19071	0.0211102	0.0237024	0.373347	0.117454	0.0301879	0.00010567	0.106726	0.0333468	0.00142484
maternal	T2D		sum of skinfolds	0.213427	0.0542583	3.93354	8.37051e-05	0.107083	0.319771	7.89262	0.0955918	0.493197	0	0.814223	0.269029	0.0789642	0.000676487	0.202839	0.142232	0.154401	0.0574988	0.0671674	0.392179	0.325567	0.0792039	4.22933e-05	0.231775	0.0867562	0.00770052
fetal	Beta cell+PI		birth length	-0.0110953	0.0287148	-0.386398	0.699202	-0.0673752	0.0451846	2.49685	0.6452	0	0	0.792036	-0.0592611	0.0655766	0.366322	0.0471731	0.077003	0.540382	0.0107348	0.0884215	0.903396	0.0199784	0.047901	0.676701	-0.0714512	0.0635152	0.260939
fetal	Beta cell+PI		birth weight	-8.26207	6.47276	-1.27644	0.201801	-20.9485	4.42431	1.69024	0.79249	0	0	0.792036	2.58353	14.6536	0.86008	-1.33352	18.4904	0.942533	-8.84868	15.8436	0.576631	-7.21108	12.3223	0.558525	-21.4443	13.226	0.10529
fetal	Beta cell+PI		ponderal index	-0.00387724	0.00405063	-0.957195	0.338469	-0.0118163	0.00406185	3.74665	0.441378	0	0	0.792036	0.0114563	0.00964514	0.235131	-0.00854366	0.0115141	0.458391	-0.0108252	0.0119058	0.363448	-0.00884441	0.00644385	0.170165	-0.000729214	0.00907742	0.935992
fetal	Beta cell+PI		birth head circumference	0.00755254	0.0207884	0.363305	0.716377	-0.033192	0.0482971	3.95261	0.412457	0	0	0.792036	0.00743131	0.045277	0.869654	-0.0237108	0.0515533	0.645748	0.0526261	0.05209	0.312606	0.0467147	0.0376809	0.215323	-0.0472229	0.0413359	0.253612
fetal	Beta cell+PI		flank skinfold	-0.032245	0.0128772	-2.50405	0.0122781	-0.0574838	-0.00700627	2.60677	0.625624	0	0	0.792036	-0.0049893	0.0313867	0.873723	0.0112475	0.0486386	0.817209	-0.0411452	0.0230019	0.0739625	-0.0549078	0.0246784	0.0262798	-0.0247207	0.0307035	0.42097
fetal	Beta cell+PI		subscapular skinfold	-0.028506	0.0177152	-1.60912	0.10759	-0.0632272	0.00621523	5.42181	0.246688	0.262239	0	0.706287	0.0262055	0.032022	0.413298	-0.00300693	0.0543148	0.955871	-0.0471589	0.0235696	0.0456886	-0.0682369	0.0307574	0.0267121	-0.0248398	0.0358022	0.488001
fetal	Beta cell+PI		triceps skinfold	-0.0206916	0.0159584	-1.29659	0.194772	-0.0519695	0.0105864	5.35705	0.252584	0.25332	0	0.700174	0.0122357	0.0270849	0.651521	0.0117128	0.0454378	0.796674	-0.0415244	0.023102	0.0725771	-0.0647108	0.0300426	0.0314504	0.000866048	0.0332333	0.979216
fetal	Beta cell+PI		sum of skinfolds	-0.0784971	0.0438461	-1.79029	0.0734079	-0.164434	0.00743971	5.15943	0.271327	0.22472	0	0.678604	0.0334519	0.0811951	0.68041	0.023201	0.138804	0.867313	-0.129829	0.0654262	0.047498	-0.189458	0.0789736	0.0165987	-0.0456329	0.0862632	0.596953
fetal	Beta cell-PI		birth length	-0.0519938	0.0289201	-1.79784	0.0722024	-0.108676	0.00468865	1.64403	0.800857	0	0	0.792036	-0.0425705	0.0642907	0.507986	-0.108118	0.080544	0.180031	0.033549	0.0890083	0.706315	-0.0457616	0.0487349	0.347934	-0.0799376	0.0629575	0.204548
fetal	Beta cell-PI		birth weight	-7.40218	7.46227	-0.991948	0.321223	-22.028	7.2236	6.26977	0.179887	0.362018	0	0.761475	-8.74064	14.3968	0.543873	-42.0459	19.2941	0.0297343	20.2648	15.917	0.203268	-6.64961	12.529	0.595703	-8.95646	13.3557	0.502643
fetal	Beta cell-PI		ponderal index	0.000144064	0.00406183	0.0354677	0.971707	-0.00781699	0.00810511	2.76949	0.597111	0	0	0.792036	0.00164362	0.00948244	0.862416	-0.0162687	0.0120235	0.176581	0.0113056	0.0119879	0.345872	0.000441899	0.00656013	0.946306	0.00113509	0.00898838	0.899538
fetal	Beta cell-PI		birth head circumference	-0.0211799	0.0200251	-1.05767	0.290207	-0.0604285	0.0180686	2.3438	0.672806	0	0	0.792036	0.016227	0.044408	0.714867	-0.0508378	0.0539214	0.346186	0.0245469	0.0524087	0.639623	-0.0343878	0.0382577	0.368922	-0.0487105	0.0409818	0.234944
fetal	Beta cell-PI		flank skinfold	-0.00829467	0.0129914	-0.638473	0.523166	-0.0337574	0.0171681	4.33991	0.361955	0.0783212	0	0.808324	-0.0279008	0.0307838	0.364917	-0.0933756	0.0508702	0.0669559	0.0146639	0.023176	0.527067	0.00119592	0.0251793	0.962126	-0.011837	0.0303713	0.696827
fetal	Beta cell-PI		subscapular skinfold	-0.0138739	0.0175938	-0.788564	0.430367	-0.0483572	0.0206094	5.33109	0.254981	0.249684	0	0.697605	-0.00839567	0.0314571	0.789593	-0.0613928	0.0570109	0.28201	0.0247791	0.0237089	0.296218	-0.013141	0.0313464	0.675136	-0.0643588	0.0354278	0.0696435
fetal	Beta cell-PI		triceps skinfold	-0.0109118	0.0199785	-0.546178	0.584944	-0.050069	0.0282453	8.67027	0.069891	0.538653	0	0.830033	-0.0230617	0.0266008	0.386124	-0.0925105	0.0474644	0.0517913	0.0378159	0.0232293	0.103861	0.0154268	0.0307045	0.615462	-0.0374868	0.032857	0.254242
fetal	Beta cell-PI		sum of skinfolds	-0.0359339	0.046333	-0.775557	0.43801	-0.126745	0.0548771	6.18925	0.185453	0.353719	0	0.75757	-0.0593581	0.0797318	0.456723	-0.246771	0.145632	0.0907363	0.0772589	0.0658465	0.240956	0.00287696	0.0806119	0.971537	-0.116593	0.0852743	0.171916
fetal	Body fat		birth length	-0.0404065	0.0287945	-1.40327	0.160536	-0.0968428	0.0160298	2.67362	0.613839	0	0	0.792036	-0.0315842	0.0640518	0.62202	-0.142112	0.077971	0.0688955	-0.0451801	0.0877852	0.606903	0.00552109	0.0488425	0.91002	-0.0566923	0.0633842	0.371356
fetal	Body fat		birth weight	-11.4009	6.50634	-1.75227	0.0797277	-24.153	1.35134	1.5346	0.820496	0	0	0.792036	-25.0614	14.3234	0.0804033	-15.8032	18.7655	0.400071	-7.75446	15.7361	0.622278	-2.47976	12.5469	0.843361	-10.0068	13.4621	0.457476
fetal	Body fat		ponderal index	-0.00230364	0.00404744	-0.569159	0.569248	-0.0102365	0.0056292	3.27391	0.513077	0	0	0.792036	-0.0154312	0.00943602	0.102213	0.0102762	0.0116879	0.379664	0.00236231	0.0118233	0.841677	-0.00207895	0.00657241	0.751821	-0.000927823	0.00905784	0.918438
fetal	Body fat		birth head circumference	-0.0316193	0.0199128	-1.58789	0.112311	-0.0706476	0.00740905	3.3571	0.499937	0	0	0.792036	-0.0782312	0.0441792	0.0768277	-0.0408016	0.0520955	0.433837	0.00172639	0.0517143	0.973376	0.013379	0.0383759	0.727432	-0.0584103	0.0412325	0.156975
fetal	Body fat		flank skinfold	0.00671126	0.0159948	0.419589	0.674785	-0.024638	0.0380605	6.33056	0.175784	0.368145	0	0.764299	-0.0358465	0.0306084	0.241755	0.0761417	0.0493198	0.123197	0.0239553	0.0228836	0.295437	-0.0222815	0.0252236	0.377228	0.0291205	0.030721	0.343458
fetal	Body fat		subscapular skinfold	-0.00545172	0.0223598	-0.243818	0.807372	-0.0492761	0.0383727	8.87046	0.0644202	0.549065	0	0.833552	-0.0436768	0.0312411	0.16233	0.0267991	0.0552132	0.627601	0.0224185	0.0234469	0.339241	-0.0643429	0.0313555	0.0403919	0.0463302	0.0357912	0.195875
fetal	Body fat		triceps skinfold	-0.0132595	0.014838	-0.893613	0.371529	-0.0423415	0.0158226	5.05223	0.28198	0.20827	0	0.664555	-0.0307524	0.0264408	0.245011	0.0457311	0.0461023	0.321653	0.013857	0.0229719	0.546505	-0.0492669	0.0307274	0.109132	-0.0285837	0.033322	0.391252
fetal	Body fat		sum of skinfolds	-0.0126557	0.0499555	-0.25334	0.800006	-0.110567	0.0852553	6.99837	0.135974	0.428439	0	0.789907	-0.110276	0.0791888	0.163984	0.15667	0.141046	0.267149	0.0602309	0.0650855	0.354982	-0.135882	0.0806683	0.0923655	0.0454068	0.0864252	0.599457
fetal	IFG	Residual glycaemic	birth length	-0.00789232	0.0286964	-0.275028	0.783295	-0.0641363	0.0483517	5.72651	0.220525	0.301495	0	0.730482	0.00452786	0.0653155	0.944743	0.0384997	0.0743472	0.604778	-0.208783	0.0896564	0.0200796	0.0138782	0.048364	0.7742	0.00980632	0.0634654	0.877242
fetal	IFG	Residual glycaemic	birth weight	-16.6935	6.46928	-2.58043	0.00986777	-29.3731	-4.01396	2.32524	0.676177	0	0	0.792036	-10.7936	14.6041	0.459989	-27.797	17.7675	0.118271	-25.3568	16.081	0.115162	-3.48107	12.4217	0.779343	-24.5355	13.2574	0.0645427
fetal	IFG	Residual glycaemic	ponderal index	-0.00957459	0.0054441	-1.75871	0.0786265	-0.0202448	0.00109564	7.25005	0.12325	0.448279	0	0.797638	-0.0110403	0.00962129	0.251386	-0.0262622	0.0110523	0.0178301	0.0134158	0.012092	0.267497	-0.00479486	0.00650274	0.461054	-0.0176208	0.00900969	0.0508305
fetal	IFG	Residual glycaemic	birth head circumference	-0.0218158	0.0198734	-1.09774	0.272317	-0.0607669	0.0171352	2.93638	0.568528	0	0	0.792036	-0.0822188	0.0450598	0.0682768	-0.0275809	0.0497853	0.579804	0.0284484	0.0529178	0.590979	-0.0174724	0.0380106	0.64584	-0.00286474	0.0412832	0.944694
fetal	IFG	Residual glycaemic	flank skinfold	-0.0421221	0.0129354	-3.25635	0.00112856	-0.0674749	-0.0167692	1.81733	0.76931	0	0	0.792036	-0.0415443	0.0312305	0.183666	-0.0723706	0.0468574	0.12304	-0.038373	0.0233845	0.101129	-0.0213485	0.02498	0.392937	-0.0674529	0.0306509	0.0280357
fetal	IFG	Residual glycaemic	subscapular skinfold	-0.0435677	0.0172206	-2.52998	0.011407	-0.0773194	-0.00981594	4.7013	0.319341	0.149171	0	0.823058	-0.0538862	0.0318878	0.0912873	-0.0753564	0.0524188	0.151115	0.000469529	0.0239973	0.984394	-0.0560904	0.0310144	0.0707858	-0.0748878	0.0359164	0.0373753
fetal	IFG	Residual glycaemic	triceps skinfold	-0.0500142	0.013248	-3.77522	0.000159867	-0.0759798	-0.0240485	3.14451	0.53394	0	0	0.792036	-0.0529394	0.0269921	0.0500535	-0.0999335	0.0435955	0.0222611	-0.0273257	0.0234924	0.245045	-0.0366985	0.0304571	0.228481	-0.0777193	0.0331676	0.0193559
fetal	IFG	Residual glycaemic	sum of skinfolds	-0.133802	0.0371446	-3.60219	0.000315549	-0.206604	-0.0609997	2.65303	0.617458	0	0	0.792036	-0.14837	0.0808455	0.0666953	-0.240278	0.133733	0.0729289	-0.0652292	0.0665813	0.327482	-0.112149	0.0799137	0.160776	-0.213652	0.0864813	0.0136963
fetal	Lipodystrophy		birth length	0.0386481	0.0286286	1.34998	0.177022	-0.017463	0.0947592	4.60014	0.330838	0.130462	0	0.819167	0.0867825	0.06458	0.179242	-0.104042	0.0781596	0.183685	0.0964115	0.0858608	0.261765	0.0298257	0.0487139	0.540485	0.0680294	0.0617642	0.271028
fetal	Lipodystrophy		birth weight	-9.1902	6.44244	-1.42651	0.153721	-21.8172	3.43675	2.90088	0.574548	0	0	0.792036	-5.17114	14.4667	0.72081	-20.4741	18.7621	0.275636	2.75198	15.3833	0.858059	-23.6551	12.4936	0.0585585	0.233946	13.0831	0.985737
fetal	Lipodystrophy		ponderal index	-0.0153533	0.00463064	-3.3156	0.000914467	-0.0244292	-0.00627746	4.62633	0.32783	0.135383	0	0.820191	-0.0188958	0.00951439	0.0472357	0.000179303	0.0117044	0.987783	-0.016312	0.011562	0.158617	-0.0244305	0.00651803	0.000187015	-0.00740662	0.00881904	0.401239
fetal	Lipodystrophy		birth head circumference	-0.0314249	0.0214318	-1.46628	0.142572	-0.0734304	0.0105805	4.19736	0.379955	0.04702	0	0.801814	-0.041038	0.044609	0.357766	-0.0144758	0.0524024	0.782464	0.0208977	0.0505631	0.679479	-0.0919031	0.0382463	0.0164223	-0.00362719	0.0402383	0.928196
fetal	Lipodystrophy		flank skinfold	-0.00680525	0.0226079	-0.301012	0.763406	-0.051116	0.0375055	12.6223	0.0132765	0.683101	0.183131	0.877061	-0.0158988	0.0309107	0.607096	0.00823663	0.0495496	0.868037	0.0377342	0.0223376	0.0914894	-0.076782	0.0250999	0.00227189	0.0181439	0.0298934	0.544049
fetal	Lipodystrophy		subscapular skinfold	0.0106386	0.0227984	0.46664	0.640757	-0.0340454	0.0553226	9.97197	0.0409026	0.598876	0	0.850005	-0.0412769	0.0315528	0.191036	0.0777867	0.0551158	0.158707	0.0554452	0.0228428	0.0153948	-0.033232	0.031334	0.289107	0.0148578	0.0348965	0.670389
fetal	Lipodystrophy		triceps skinfold	-0.0172026	0.0222361	-0.773631	0.439149	-0.0607846	0.0263795	12.0338	0.0171015	0.667604	0.136083	0.872109	-0.0638178	0.0266342	0.0167088	-0.0053408	0.0461798	0.90797	0.0473014	0.0224029	0.0349933	-0.0426965	0.0307068	0.16466	-0.0272189	0.0323031	0.399693
fetal	Lipodystrophy		sum of skinfolds	-0.0153877	0.061394	-0.250639	0.802093	-0.135718	0.104942	11.0818	0.0256603	0.639047	0.0492028	0.86297	-0.120994	0.0799422	0.130387	0.0647026	0.141347	0.647307	0.140481	0.0634551	0.0270702	-0.154926	0.0805498	0.0546821	0.00449128	0.0840998	0.957423
fetal	Liver/lipid metabolism		birth length	0.0520315	0.0284189	1.83088	0.0671191	-0.00366855	0.107732	0.285071	0.990757	0	0	0.792036	0.037628	0.0633572	0.552678	0.0296255	0.0740327	0.689186	0.0705224	0.0904581	0.435808	0.0526855	0.0488225	0.28076	0.0714451	0.0614442	0.245262
fetal	Liver/lipid metabolism		birth weight	-0.75638	6.42325	-0.117757	0.906261	-13.3457	11.833	1.6001	0.808774	0	0	0.792036	-14.9208	14.1825	0.292963	-4.9567	17.8343	0.781169	0.700695	16.1969	0.965502	7.41472	12.5442	0.554578	3.63382	12.9584	0.779219
fetal	Liver/lipid metabolism		ponderal index	-0.0074347	0.00399773	-1.85973	0.0629238	-0.0152701	0.000400711	1.85246	0.762872	0	0	0.792036	-0.0157808	0.00933245	0.0910793	-0.00698607	0.0110659	0.528094	-0.0138408	0.0121748	0.255885	-0.00165671	0.00656755	0.800887	-0.00732505	0.00877322	0.403998
fetal	Liver/lipid metabolism		birth head circumference	-0.0073046	0.0196758	-0.371248	0.710453	-0.0458684	0.0312592	1.92052	0.750375	0	0	0.792036	-0.0572741	0.043729	0.190506	0.00790986	0.0497215	0.873661	-0.0185352	0.0532564	0.727887	0.0161684	0.0383805	0.67364	0.00551574	0.040026	0.890429
fetal	Liver/lipid metabolism		flank skinfold	-0.00921523	0.0157764	-0.584114	0.559143	-0.0401364	0.021706	5.45682	0.243551	0.266972	0	0.709428	-0.0198012	0.0303261	0.513906	0.00899349	0.0466777	0.847286	0.0179592	0.0235665	0.446207	0.00678699	0.0252258	0.78794	-0.0644441	0.0296828	0.0302092
fetal	Liver/lipid metabolism		subscapular skinfold	-0.00809786	0.0190355	-0.42541	0.670538	-0.0454067	0.0292109	6.42152	0.169803	0.377095	0	0.768341	-0.042013	0.0309513	0.174887	-0.0377061	0.0522717	0.471	0.0267556	0.0241357	0.267899	0.0309596	0.031372	0.323922	-0.0484611	0.0348053	0.164197
fetal	Liver/lipid metabolism		triceps skinfold	-0.0166491	0.0132972	-1.25207	0.210543	-0.0427111	0.00941298	3.49007	0.47939	0	0	0.792036	-0.0380585	0.0261902	0.146415	-0.0182585	0.0434991	0.674834	0.00764022	0.0236519	0.746744	0.00563094	0.0307638	0.854801	-0.0526335	0.0322973	0.103559
fetal	Liver/lipid metabolism		sum of skinfolds	-0.0369391	0.0465914	-0.792831	0.427876	-0.128256	0.0543783	5.71198	0.221715	0.299717	0	0.729468	-0.0998727	0.078486	0.203421	-0.0545846	0.133317	0.682379	0.0523551	0.0670187	0.434875	0.0452712	0.0807477	0.575145	-0.162768	0.0837923	0.0524193
fetal	IR-lipodystrophy	Metabolic syndrome	birth length	-0.106294	0.0579647	-1.83378	0.0666869	-0.219903	0.00731429	13.4472	0.00928528	0.702541	0.241921	0.883281	-0.0327073	0.0640339	0.60959	-0.242262	0.0786883	0.00218107	-0.268395	0.0879213	0.0023299	-0.0860959	0.0475402	0.0703999	0.0505222	0.0642582	0.431954
fetal	IR-lipodystrophy	Metabolic syndrome	birth weight	-27.267	8.48839	-3.21227	0.00131693	-43.9039	-10.63	6.57739	0.159979	0.391856	0	0.774807	-23.6564	14.3335	0.0990919	-43.5371	18.9365	0.0218679	-34.6934	15.7595	0.0279401	-40.5566	12.1686	0.000886859	0.794022	13.4332	0.952879
fetal	IR-lipodystrophy	Metabolic syndrome	ponderal index	-0.00472338	0.0065607	-0.719951	0.471555	-0.0175821	0.00813535	9.62269	0.0472864	0.584316	0	0.84525	-0.0122762	0.00943974	0.19366	0.00657682	0.0118466	0.579006	0.0187334	0.0118856	0.115319	-0.0187229	0.00637344	0.00337316	-0.00690002	0.00917087	0.452035
fetal	IR-lipodystrophy	Metabolic syndrome	birth head circumference	-0.0344728	0.0307249	-1.12198	0.26187	-0.0946926	0.0257469	9.50307	0.0496843	0.579083	0	0.843532	-0.00685013	0.0442426	0.876978	-0.102797	0.052919	0.0525762	0.00133945	0.0520094	0.979459	-0.105443	0.0372914	0.00477224	0.0420559	0.0417665	0.314265
fetal	IR-lipodystrophy	Metabolic syndrome	flank skinfold	-0.0408583	0.0128475	-3.18024	0.00147151	-0.0660391	-0.0156776	1.97622	0.740132	0	0	0.792036	-0.0578597	0.0306249	0.0590685	-0.0452679	0.050087	0.366501	-0.0370745	0.0229809	0.10701	-0.0551534	0.0244943	0.0245309	-0.00549061	0.0311085	0.859946
fetal	IR-lipodystrophy	Metabolic syndrome	subscapular skinfold	-0.0488631	0.0141544	-3.45216	0.000556122	-0.0766051	-0.021121	2.61448	0.62426	0	0	0.792036	-0.0536364	0.0313116	0.0869479	-0.0935939	0.0557511	0.0937575	-0.0316832	0.0235543	0.178903	-0.0779875	0.030471	0.0106124	-0.0233342	0.036033	0.51744
fetal	IR-lipodystrophy	Metabolic syndrome	triceps skinfold	-0.0466593	0.0131604	-3.54544	0.000391959	-0.0724532	-0.0208655	3.14149	0.534433	0	0	0.792036	-0.0460645	0.0264826	0.0821916	-0.0528694	0.0466237	0.2573	-0.0221245	0.0230841	0.338085	-0.0886752	0.029841	0.00302437	-0.0431138	0.0335515	0.199155
fetal	IR-lipodystrophy	Metabolic syndrome	sum of skinfolds	-0.136767	0.0368389	-3.71258	0.000205156	-0.20897	-0.0645645	2.50365	0.643982	0	0	0.792036	-0.157561	0.0793399	0.0472504	-0.185265	0.142665	0.19462	-0.0908822	0.0653819	0.164841	-0.222996	0.0783261	0.00449172	-0.0684993	0.0870583	0.431616
fetal	Obesity		birth length	-0.0354685	0.0290439	-1.2212	0.22201	-0.0923935	0.0214566	3.45951	0.484061	0	0	0.792036	-0.0641776	0.0649213	0.323066	0.0312802	0.0785441	0.690599	0.0488554	0.0925681	0.597774	-0.0209814	0.048599	0.666023	-0.116693	0.0637557	0.0675626
fetal	Obesity		birth weight	3.21578	6.56555	0.489796	0.624278	-9.65247	16.084	4.21069	0.378242	0.0500376	0	0.802442	-4.34532	14.533	0.764989	29.0337	18.6987	0.121059	18.7171	16.5417	0.258119	0.681438	12.4675	0.956421	-10.9964	13.4649	0.414333
fetal	Obesity		ponderal index	0.00599742	0.00407649	1.47122	0.141232	-0.00199236	0.0139872	1.47029	0.831891	0	0	0.792036	0.00696464	0.00957799	0.467262	0.0173794	0.0116785	0.137278	0.00207411	0.0124735	0.86797	0.00205632	0.00652715	0.752787	0.00796725	0.00911182	0.382163
fetal	Obesity		birth head circumference	0.00894689	0.0208549	0.429006	0.667919	-0.031928	0.0498218	4.82468	0.305764	0.17093	0	0.827583	-0.0111137	0.0448603	0.804373	0.106132	0.0521548	0.0423302	0.0260037	0.0545192	0.633495	-0.00507242	0.0382256	0.894456	-0.0309195	0.0415486	0.456981
fetal	Obesity		flank skinfold	0.0254434	0.0131621	1.93308	0.0532269	-0.000353908	0.0512407	3.23324	0.519579	0	0	0.792036	-0.00368857	0.0310601	0.905487	0.0855041	0.0494475	0.0843301	0.0400984	0.0240761	0.0961379	0.00847031	0.0250958	0.735787	0.0323775	0.0309291	0.295485
fetal	Obesity		subscapular skinfold	0.0246377	0.0145097	1.69801	0.089505	-0.00380081	0.0530762	2.43959	0.655485	0	0	0.792036	-0.0143003	0.0317811	0.652811	0.0730819	0.0554823	0.188312	0.031266	0.0246889	0.205674	0.0280957	0.031188	0.367857	0.0355788	0.0361241	0.324964
fetal	Obesity		triceps skinfold	0.0044347	0.0141491	0.313427	0.753956	-0.023297	0.0321664	4.0749	0.395965	0.0183799	0	0.795858	-0.0202146	0.0268792	0.452153	0.0428086	0.0462889	0.355464	0.0276009	0.0241895	0.25414	-0.0314824	0.0305946	0.303687	0.0212294	0.0335027	0.526479
fetal	Obesity		sum of skinfolds	0.0532981	0.0376964	1.41388	0.157398	-0.0205855	0.127182	3.15758	0.53181	0	0	0.792036	-0.0382034	0.0805644	0.635437	0.192712	0.141778	0.174618	0.0989652	0.0685103	0.148912	0.0084875	0.0803314	0.915874	0.0864803	0.0870767	0.320932
fetal	T2D		birth length	-0.0718518	0.0288752	-2.48836	0.0128335	-0.128446	-0.0152575	2.40329	0.662032	0	0	0.792036	-0.0630313	0.0652196	0.333996	-0.138903	0.0782217	0.0763173	-0.150808	0.0896718	0.0929326	-0.026628	0.0483897	0.582233	-0.0742951	0.0633212	0.241012
fetal	T2D		birth weight	-27.8693	6.5078	-4.28245	1.84851e-05	-40.6244	-15.1143	1.15563	0.885348	0	0	0.792036	-24.7529	14.5565	0.0892775	-42.935	18.7011	0.022055	-17.6895	16.0703	0.271275	-26.8944	12.4046	0.0303563	-30.9392	13.2893	0.020128
fetal	T2D		ponderal index	-0.0111356	0.00404438	-2.75335	0.00589892	-0.0190624	-0.00320874	3.8237	0.430392	0	0	0.792036	-0.0095604	0.00959531	0.319256	-0.0102686	0.0116991	0.380471	0.00855562	0.0120955	0.479527	-0.018051	0.00648374	0.00545689	-0.010612	0.00900001	0.238694
fetal	T2D		birth head circumference	-0.039437	0.0200201	-1.96987	0.0488532	-0.0786756	-0.000198337	4.17338	0.383049	0.0415453	0	0.800676	-0.0676954	0.0450072	0.132793	-0.055074	0.0524537	0.294194	0.0593515	0.0528557	0.261759	-0.0501248	0.0380138	0.187567	-0.0535959	0.0412168	0.193848
fetal	T2D		flank skinfold	-0.042328	0.0151586	-2.79234	0.0052328	-0.0720383	-0.0126177	4.55012	0.336646	0.120903	0	0.817179	-0.0644894	0.0310948	0.038275	-0.0138673	0.0494582	0.779288	-0.0124943	0.0233868	0.593293	-0.0768083	0.0248058	0.00200648	-0.0303888	0.0306645	0.321972
fetal	T2D		subscapular skinfold	-0.0490177	0.0230511	-2.12648	0.0334632	-0.094197	-0.00383841	9.99776	0.0404655	0.59991	0	0.850342	-0.0592763	0.0318125	0.06264	-0.0400253	0.0552884	0.46941	0.00837536	0.0239587	0.726734	-0.112796	0.030852	0.000267744	-0.047855	0.0355756	0.178947
fetal	T2D		triceps skinfold	-0.0624119	0.0209891	-2.97354	0.00294387	-0.10355	-0.021274	9.70891	0.0456271	0.588007	0	0.84646	-0.0698632	0.0269098	0.00953	-0.0585323	0.0461961	0.20567	-0.00264629	0.0234714	0.910256	-0.115634	0.0302002	0.000135666	-0.0764313	0.0329452	0.0205885
fetal	T2D		sum of skinfolds	-0.152954	0.0566354	-2.70069	0.00691967	-0.263958	-0.0419511	8.81117	0.0659966	0.546031	0	0.83253	-0.193629	0.0805488	0.0163587	-0.109038	0.141165	0.440198	-0.00676526	0.0665125	0.919005	-0.304615	0.0792361	0.000127486	-0.15114	0.0857636	0.078396

## Sheet: S9
Conditional associations between maternal and fetal pPRSs (soft-clustering) and fetal growth measurements
			Meta											European			Mexican-American			African-Caribbean			Thai			Chinese
maternal or fetal pPRS	PRS	outcome	Beta	SE	Z	p value	95% CI lower	95% CI upper	Q	pvalue_Q	I2	I2_lower	I2_upper	Beta	SE	p value	Beta	SE	p value	Beta	SE	p value	Beta	SE	p value	Beta	SE	p value
maternal	ALP Neg	birth length	0.0435674	0.0324566	1.34233	0.17949	-0.0200464	0.107181	3.76401	0.438885	0	0	0.792036	0.11898	0.063526	0.0612971	0.0423676	0.078247	0.588407	0.0445234	0.0918799	0.628082	-0.0274735	0.0488699	0.574106	-0.0512481	0.20339	0.241228
maternal	ALP Neg	birth weight	7.46687	6.56226	1.13785	0.255184	-5.39494	20.3287	1.99482	0.736712	0	0	0.792036	23.03	14.2275	0.105749	6.5085	18.7834	0.729096	1.67199	16.456	0.919092	-2.63862	12.5549	0.833575	-17.1197	36.246	0.481988
maternal	ALP Neg	ponderal index	-0.00172279	0.00408229	-0.422016	0.673013	-0.00972394	0.00627835	0.606914	0.962292	0	0	0.792036	-0.00161803	0.00937047	0.862934	-0.00213069	0.0116902	0.855443	-0.00838733	0.0123924	0.498688	0.00150435	0.00657078	0.818953	-0.0224688	0.0139388	0.645724
maternal	ALP Neg	birth head circumference	0.00274274	0.0201499	0.136117	0.891729	-0.0367503	0.0422357	2.21383	0.696498	0	0	0.792036	0.0215413	0.0439125	0.623826	-0.0097987	0.0523509	0.851593	0.0159968	0.0541756	0.767845	-0.0400914	0.0383979	0.296658	-0.0456188	0.120195	0.377598
maternal	ALP Neg	flank skinfold	0.0178095	0.0131144	1.358	0.174462	-0.00789435	0.0435133	2.0324	0.7298	0	0	0.792036	0.0222217	0.0304484	0.465631	0.034744	0.0494187	0.482316	0.00642581	0.0239518	0.78854	0.000730081	0.0252272	0.976917	-0.00931999	0.114093	0.0960169
maternal	ALP Neg	subscapular skinfold	0.000479284	0.0144477	0.0331736	0.973536	-0.0278378	0.0287964	1.20613	0.877089	0	0	0.792036	0.015529	0.0310817	0.617427	0.00385654	0.0551191	0.944245	0.0035943	0.0244952	0.883372	-0.0287753	0.031377	0.359292	-0.0609518	0.082965	0.764073
maternal	ALP Neg	triceps skinfold	0.01194	0.0133973	0.891226	0.372808	-0.0143182	0.0381981	2.22646	0.694187	0	0	0.792036	0.0344199	0.0262766	0.190453	0.0496466	0.0460967	0.281942	0.00392003	0.0240115	0.870351	-0.00388072	0.0307635	0.899638	-0.0777784	0.0559762	0.749088
maternal	ALP Neg	sum of skinfolds	0.0305538	0.0375624	0.813413	0.415981	-0.0430672	0.104175	1.27327	0.865893	0	0	0.792036	0.0721707	0.0787938	0.359863	0.0988688	0.1409	0.483165	0.0139401	0.0680449	0.837719	-0.0330226	0.0807493	0.682651	-0.118004	0.229032	0.530184
maternal	Beta Cell 1	birth length	-0.00229429	0.0288571	-0.0795052	0.936631	-0.0588531	0.0542646	2.23677	0.692303	0	0	0.792036	0.0044735	0.0626975	0.94313	0.0990796	0.0771295	0.19947	-0.0413099	0.0895027	0.644508	-0.0201726	0.0495428	0.683955	-0.154254	0.0959716	0.647658
maternal	Beta Cell 1	birth weight	9.09013	6.50737	1.3969	0.162444	-3.66407	21.8443	0.740099	0.946293	0	0	0.792036	13.0895	14.0373	0.351261	17.5399	18.5223	0.344071	8.13843	16.0181	0.611514	10.394	12.7291	0.414351	-26.1063	26.5536	0.986702
maternal	Beta Cell 1	ponderal index	0.00777783	0.00405757	1.91687	0.0552546	-0.000174861	0.0157305	2.37501	0.667147	0	0	0.792036	0.0100322	0.00924101	0.277844	-0.000477323	0.0115648	0.967092	0.0145655	0.0120481	0.226979	0.0122251	0.0066498	0.0662586	-0.0194008	0.0163635	0.867649
maternal	Beta Cell 1	birth head circumference	0.013808	0.0199559	0.691928	0.488983	-0.0253048	0.0529208	2.13426	0.711081	0	0	0.792036	0.0166218	0.0432819	0.701014	0.0732839	0.0516121	0.156197	0.00116041	0.0527112	0.982441	0.0160897	0.0389487	0.67961	-0.103163	0.0594572	0.597963
maternal	Beta Cell 1	flank skinfold	0.0176353	0.0129585	1.36091	0.173543	-0.00776286	0.0430334	2.07613	0.72176	0	0	0.792036	0.00915413	0.030018	0.760449	0.0427557	0.0487681	0.38102	0.0002026	0.023276	0.993057	0.0150967	0.0255754	0.555117	-0.00969491	0.111437	0.0996004
maternal	Beta Cell 1	subscapular skinfold	0.0138668	0.0143203	0.96833	0.33288	-0.0142005	0.0419342	3.4063	0.492268	0	0	0.792036	-0.0198651	0.0306632	0.517196	0.0900782	0.0543473	0.0979923	0.0132945	0.0238697	0.577681	0.028552	0.0318313	0.369918	-0.061593	0.0801195	0.797541
maternal	Beta Cell 1	triceps skinfold	0.0195724	0.0132181	1.48073	0.13868	-0.00633461	0.0454793	2.39668	0.663227	0	0	0.792036	0.00258939	0.0259522	0.920538	0.073496	0.045472	0.106598	0.0287406	0.0233295	0.21827	0.0208351	0.031186	0.504209	-0.0676036	0.0640169	0.957356
maternal	Beta Cell 1	sum of skinfolds	0.0489823	0.0371012	1.32024	0.186756	-0.0237346	0.121699	1.85154	0.76304	0	0	0.792036	-0.00812153	0.0777573	0.91683	0.205072	0.13899	0.14066	0.0422377	0.0661891	0.523535	0.0650954	0.081864	0.426682	-0.118171	0.223718	0.544701
maternal	Beta Cell 2	birth length	0.021783	0.0320749	0.679131	0.497055	-0.0410825	0.0846486	4.31483	0.365072	0.0729643	0	0.80721	-0.0305083	0.0634944	0.63096	0.0623958	0.0808754	0.440734	-0.0775017	0.0881197	0.379345	0.0912307	0.0490619	0.0632117	-0.123686	0.123166	0.9967
maternal	Beta Cell 2	birth weight	17.888	6.50382	2.75038	0.00595266	5.14071	30.6352	0.861447	0.930026	0	0	0.792036	8.97378	14.2123	0.52788	28.0456	19.4173	0.149201	19.5258	15.794	0.216652	22.3914	12.5834	0.075432	-11.1951	40.7347	0.264547
maternal	Beta Cell 2	ponderal index	0.0118459	0.00408278	2.90143	0.0037146	0.00384381	0.019848	4.10601	0.391848	0.0258193	0	0.797405	0.0100993	0.00935348	0.280456	0.0126635	0.0121155	0.296367	0.0321567	0.0118445	0.00674683	0.00500768	0.00658908	0.447412	-0.00374476	0.031405	0.122824
maternal	Beta Cell 2	birth head circumference	0.032175	0.0200084	1.60808	0.107818	-0.00704065	0.0713907	0.81909	0.935871	0	0	0.792036	0.0279328	0.0438446	0.524179	-0.0106702	0.0542861	0.844248	0.0429399	0.0519946	0.40909	0.0389369	0.0386008	0.313327	-0.0343655	0.126255	0.261795
maternal	Beta Cell 2	flank skinfold	0.0287375	0.012902	2.22737	0.0259223	0.00345012	0.0540249	1.1569	0.885142	0	0	0.792036	0.0233242	0.0304011	0.443089	0.0568959	0.0512484	0.267393	0.0155822	0.0229143	0.496655	0.0458093	0.0253089	0.0705565	-0.0370068	0.0825044	0.455124
maternal	Beta Cell 2	subscapular skinfold	0.0357114	0.0185597	1.92413	0.0543378	-0.000664991	0.0720877	5.95483	0.202547	0.328276	0	0.744968	-0.0103035	0.0310625	0.740167	0.069604	0.0571247	0.223568	0.0165091	0.023491	0.482358	0.0874948	0.0314151	0.00543876	-0.0255412	0.113885	0.213957
maternal	Beta Cell 2	triceps skinfold	0.0497278	0.016327	3.04574	0.00232111	0.0177274	0.0817281	5.43309	0.245674	0.26377	0	0.70731	0.0206496	0.026273	0.432031	0.0666827	0.04775	0.163121	0.0281497	0.023002	0.221326	0.104924	0.0307419	0.000664784	-0.0113241	0.11782	0.105911
maternal	Beta Cell 2	sum of skinfolds	0.113237	0.041092	2.7557	0.0058567	0.0326983	0.193776	4.3612	0.359325	0.0828202	0	0.809259	0.0336703	0.0787494	0.669039	0.187476	0.146161	0.200144	0.060241	0.0651566	0.355426	0.238878	0.0807767	0.00316739	-0.0483769	0.287528	0.162645
maternal	Bilirubin	birth length	-0.015888	0.0296899	-0.535131	0.592559	-0.0740792	0.0423032	5.32717	0.255344	0.249132	0	0.697211	-0.0193103	0.0626565	0.757983	0.0428162	0.0789742	0.587929	0.132103	0.0889029	0.137625	-0.0303164	0.0486307	0.533145	-0.223033	0.019983	0.101379
maternal	Bilirubin	birth weight	-3.71491	9.03203	-0.411304	0.68085	-21.4174	13.9875	7.55466	0.109323	0.470525	0	0.805994	-1.14586	14.0307	0.934923	-4.85945	18.9717	0.797935	31.3764	15.9053	0.048813	-17.5616	12.4943	0.160123	-45.1594	6.10067	0.135147
maternal	Bilirubin	ponderal index	-0.00428416	0.00401731	-1.06642	0.286232	-0.0121579	0.00358962	1.60963	0.807061	0	0	0.792036	-2.29949e-05	0.00923703	0.998014	-0.0115522	0.011794	0.32776	0.00252547	0.0119828	0.83312	-0.00864117	0.00654568	0.187054	-0.0172303	0.0175368	0.986198
maternal	Bilirubin	birth head circumference	-0.0226155	0.0197944	-1.14252	0.253239	-0.0614118	0.0161809	1.69175	0.792215	0	0	0.792036	0.0112884	0.0432631	0.794192	-0.0486648	0.0528499	0.357548	0.0076378	0.0524185	0.884182	-0.0261325	0.03829	0.495068	-0.13018	0.0282632	0.207098
maternal	Bilirubin	flank skinfold	0.0103259	0.01368	0.754818	0.450358	-0.0164864	0.0371382	3.39298	0.494336	0	0	0.792036	0.00773296	0.0299995	0.796625	0.0299711	0.0498814	0.548187	0.040812	0.0231494	0.0782186	-0.0180058	0.0251364	0.473938	-0.062875	0.054984	0.895476
maternal	Bilirubin	subscapular skinfold	0.00180087	0.0171189	0.105197	0.916219	-0.0317516	0.0353534	4.96798	0.290598	0.194844	0	0.832556	0.0337856	0.0306356	0.270305	-0.0203293	0.055774	0.715627	0.0287074	0.0237388	0.226842	-0.0438686	0.0312753	0.160989	-0.0869762	0.05036	0.600881
maternal	Bilirubin	triceps skinfold	-0.00449111	0.0131194	-0.342326	0.732106	-0.0302047	0.0212224	3.22924	0.520222	0	0	0.792036	0.0104845	0.0259307	0.686037	-0.00959186	0.0466202	0.837065	0.0165778	0.0232667	0.476318	-0.0460517	0.0306344	0.133045	-0.083511	0.0438705	0.541479
maternal	Bilirubin	sum of skinfolds	0.00557353	0.0412414	0.135144	0.892498	-0.0752582	0.0864052	4.16437	0.384217	0.0394708	0	0.800244	0.0520031	0.0776948	0.503405	0.00150406	0.142501	0.991583	0.0860971	0.0658903	0.191633	-0.108537	0.0804306	0.17746	-0.206448	0.124516	0.627152
maternal	Cholesterol	birth length	-0.0318872	0.0471313	-0.676562	0.498684	-0.124263	0.0604883	9.84793	0.0430687	0.593823	0	0.84836	-0.0786649	0.0634528	0.215291	0.137029	0.073769	0.0637611	-0.0565728	0.0883071	0.52191	-0.00112373	0.0486341	0.98157	-0.280269	-0.0273802	0.0171702
maternal	Cholesterol	birth weight	-11.3539	8.50389	-1.33514	0.18183	-28.0212	5.31343	6.95456	0.138309	0.424838	0	0.788472	-15.0446	14.2117	0.289971	18.0858	17.7152	0.307736	-15.8705	15.8173	0.315935	-1.19151	12.4867	0.923996	-62.1451	-9.73691	0.00723765
maternal	Cholesterol	ponderal index	-0.00305057	0.00402211	-0.758451	0.448181	-0.0109338	0.00483262	0.412681	0.981426	0	0	0.792036	-0.0015215	0.00935918	0.870884	-0.00745717	0.0110492	0.500017	-0.00410849	0.0118991	0.729961	-0.000619722	0.00653647	0.924482	-0.0237889	0.0124431	0.538953
maternal	Cholesterol	birth head circumference	-0.0219684	0.0211969	-1.03639	0.300018	-0.0635137	0.0195769	3.88153	0.422276	0	0	0.792036	-0.0181565	0.0438435	0.678852	-0.0404213	0.0494951	0.414464	-0.0223771	0.0519994	0.667049	0.0330993	0.0382285	0.386765	-0.158529	0.00634841	0.0703976
maternal	Cholesterol	flank skinfold	-0.0310857	0.0128569	-2.41783	0.0156135	-0.0562846	-0.00588669	1.88084	0.757664	0	0	0.792036	-0.0309433	0.0303921	0.308799	-0.00491495	0.0465587	0.915966	-0.0244908	0.0230033	0.287292	-0.0229398	0.0250943	0.360833	-0.128914	-0.00646775	0.0302762
maternal	Cholesterol	subscapular skinfold	-0.0288951	0.0141641	-2.04002	0.0413483	-0.0566563	-0.00113393	1.03229	0.904861	0	0	0.792036	-0.0186254	0.0310397	0.548576	0.00336957	0.0522282	0.948582	-0.0271613	0.0235601	0.249255	-0.0349857	0.0312401	0.262992	-0.126087	0.0169021	0.134304
maternal	Cholesterol	triceps skinfold	-0.018452	0.0131363	-1.40466	0.160124	-0.0441987	0.00729471	1.4753	0.831007	0	0	0.792036	-0.0165521	0.0262507	0.52845	0.0273905	0.043506	0.529227	-0.0304226	0.0230835	0.187835	-0.0149588	0.0306167	0.625232	-0.0943706	0.0385719	0.410262
maternal	Cholesterol	sum of skinfolds	-0.0810282	0.0368487	-2.19894	0.027882	-0.15325	-0.00880606	1.38752	0.84636	0	0	0.792036	-0.0661207	0.0786924	0.400923	0.0257836	0.13319	0.846571	-0.0820748	0.0654077	0.209847	-0.0724274	0.0803459	0.367541	-0.326433	0.0179308	0.0790433
maternal	HyperInsulin	birth length	-0.0287371	0.0502959	-0.571362	0.567755	-0.127315	0.069841	11.5628	0.0209162	0.654064	0.0949038	0.86778	0.124464	0.0632139	0.0491675	0.0389032	0.0797314	0.625793	-0.0595852	0.0922816	0.518633	-0.0963264	0.0474294	0.0424907	-0.25934	-0.0132937	0.0299177
maternal	HyperInsulin	birth weight	-6.17907	6.56066	-0.941836	0.346276	-19.0377	6.67959	4.1526	0.385747	0.0367483	0	0.799678	13.6297	14.1715	0.33634	10.9807	19.1346	0.566291	-18.7427	16.5118	0.256608	-13.4656	12.1987	0.269888	-41.0629	10.8037	0.252515
maternal	HyperInsulin	ponderal index	0.00133472	0.00401667	0.332295	0.739667	-0.0065378	0.00920724	2.76656	0.597619	0	0	0.792036	-0.00581538	0.00933323	0.533336	0.00208882	0.0119276	0.861046	-0.0103005	0.0124275	0.407393	0.00240126	0.00638677	0.707006	-0.006142	0.0289939	0.2021
maternal	HyperInsulin	birth head circumference	-0.00232054	0.0321413	-0.0721981	0.942444	-0.0653163	0.0606752	10.1768	0.0375529	0.606948	0	0.852627	0.100907	0.0436035	0.0208089	0.0456307	0.0533482	0.392732	-0.0542979	0.0542768	0.317372	-0.0509547	0.0373134	0.172337	-0.126727	0.0336071	0.25462
maternal	HyperInsulin	flank skinfold	-0.00451531	0.0179284	-0.251852	0.801155	-0.0396543	0.0306237	7.26547	0.122507	0.449451	0	0.798086	0.0596221	0.0301957	0.048529	-0.0607097	0.0502776	0.227757	-0.0181775	0.0240192	0.44936	-0.0293423	0.0244978	0.231261	-0.0522489	0.0673297	0.804547
maternal	HyperInsulin	subscapular skinfold	0.00297241	0.0143304	0.20742	0.835682	-0.0251147	0.0310596	2.19049	0.700771	0	0	0.792036	0.0264244	0.0309329	0.393121	0.0579221	0.0564328	0.305154	-0.00903562	0.0246235	0.713735	-0.0170269	0.0305186	0.577008	-0.0675981	0.0723066	0.947345
maternal	HyperInsulin	triceps skinfold	-0.0156201	0.0153173	-1.01977	0.307838	-0.0456415	0.0144013	4.33638	0.362391	0.0775726	0	0.808168	0.0254141	0.0261291	0.33091	-0.0270429	0.0470173	0.565409	-0.0449181	0.0240645	0.0622626	-0.0295661	0.0298177	0.321621	-0.0692369	0.0598392	0.886395
maternal	HyperInsulin	sum of skinfolds	-0.0151432	0.0404203	-0.374644	0.707926	-0.0943655	0.0640791	3.9519	0.412554	0	0	0.792036	0.111461	0.078279	0.154713	-0.0382446	0.144273	0.791042	-0.0721312	0.0682928	0.291137	-0.0751751	0.0784086	0.337881	-0.169349	0.16795	0.99351
maternal	Lipodystrophy1	birth length	-0.00494353	0.0382544	-0.129228	0.897177	-0.0799207	0.0700336	6.78528	0.14768	0.410488	0	0.782648	-0.0718002	0.0637356	0.260143	0.125789	0.0776023	0.105595	0.101137	0.0911522	0.26747	-0.0656149	0.0495277	0.185497	-0.147066	0.0950372	0.673263
maternal	Lipodystrophy1	birth weight	7.83136	6.50966	1.20304	0.228962	-4.92734	20.5901	4.34526	0.361292	0.079457	0	0.80856	-10.5026	14.2759	0.462051	34.501	18.645	0.0647832	19.7743	16.2367	0.223567	6.51819	12.707	0.608077	-21.9803	29.4333	0.776089
maternal	Lipodystrophy1	ponderal index	0.00851205	0.00405521	2.09904	0.0358134	0.000563983	0.0164601	1.95675	0.743713	0	0	0.792036	0.00284683	0.00939889	0.762021	0.00769233	0.0116841	0.510579	-0.00111958	0.0122563	0.927235	0.0150212	0.00665032	0.0240878	-0.00977404	0.024794	0.393982
maternal	Lipodystrophy1	birth head circumference	0.00665686	0.0199579	0.333545	0.738723	-0.03246	0.0457737	2.14477	0.709152	0	0	0.792036	-0.0479262	0.0440171	0.276435	0.00626355	0.0523148	0.904742	0.038204	0.0536722	0.476758	0.0245854	0.0388591	0.527068	-0.0633328	0.0943706	0.699367
maternal	Lipodystrophy1	flank skinfold	0.0308022	0.0178004	1.73042	0.083555	-0.00408594	0.0656903	6.8785	0.14245	0.418478	0	0.785912	-0.0232392	0.0304972	0.446188	0.0635501	0.0492278	0.197262	0.0361748	0.0237228	0.12761	0.0731786	0.0254683	0.00413666	-0.0486791	0.0686728	0.738149
maternal	Lipodystrophy1	subscapular skinfold	0.0426476	0.0222852	1.91372	0.0556562	-0.00103061	0.0863259	8.62959	0.0710551	0.536478	0	0.829294	-0.0274846	0.0310763	0.376628	0.078529	0.0550043	0.153944	0.0381061	0.0243087	0.117304	0.0985427	0.0317501	0.00195793	-0.023561	0.11283	0.199254
maternal	Lipodystrophy1	triceps skinfold	0.0321012	0.0195333	1.64341	0.100297	-0.00618324	0.0703857	7.97487	0.092503	0.498425	0	0.816084	-0.022134	0.026303	0.400219	0.0761568	0.0459655	0.0981179	0.0116629	0.0238343	0.624718	0.074386	0.0311172	0.0169856	-0.0111605	0.115542	0.106249
maternal	Lipodystrophy1	sum of skinfolds	0.105701	0.0574681	1.8393	0.0658707	-0.00693419	0.218337	8.79268	0.0664957	0.545076	0	0.832207	-0.0728578	0.0788276	0.355514	0.223909	0.140477	0.111523	0.0859438	0.0674977	0.203222	0.244878	0.0815722	0.00274035	-0.0553192	0.273351	0.193241
maternal	Lipodystrophy2	birth length	0.0459375	0.03311	1.38742	0.165314	-0.0189569	0.110832	6.33366	0.175578	0.368453	0	0.76444	0.0389811	0.0633006	0.538126	0.0433518	0.0805846	0.590815	0.244926	0.0884667	0.00573761	0.0122692	0.0488559	0.801758	-0.139011	0.114859	0.851915
maternal	Lipodystrophy2	birth weight	9.01707	6.51873	1.38326	0.166586	-3.7594	21.7935	1.374	0.848701	0	0	0.792036	5.84386	14.1727	0.680161	8.9272	19.35	0.644725	25.702	15.8479	0.105173	5.17025	12.5281	0.679909	-22.0538	30.7273	0.747135
maternal	Lipodystrophy2	ponderal index	0.000125419	0.00409197	0.03065	0.975549	-0.00789469	0.00814553	3.57642	0.466354	0	0	0.792036	-0.00235887	0.00932247	0.800284	-0.000141443	0.0120501	0.990639	-0.0192179	0.011964	0.108531	0.00370841	0.00655431	0.571642	-0.0108917	0.0253498	0.43382
maternal	Lipodystrophy2	birth head circumference	-0.0127917	0.020085	-0.636882	0.524202	-0.0521576	0.0265741	0.677521	0.954072	0	0	0.792036	-0.00389403	0.0436247	0.928887	0.00411749	0.0539725	0.939217	0.010061	0.0522751	0.84742	-0.0215391	0.0383585	0.574552	-0.118246	0.0469718	0.397374
maternal	Lipodystrophy2	flank skinfold	0.0157435	0.0211523	0.74429	0.456701	-0.0257144	0.0572013	9.76095	0.0446527	0.590204	0	0.847178	-0.0145657	0.0303028	0.630828	-0.0398892	0.0508303	0.432932	0.0682182	0.0230608	0.00316955	0.0458968	0.0251729	0.0685233	-0.0829368	0.0397158	0.489334
maternal	Lipodystrophy2	subscapular skinfold	0.0234865	0.0169425	1.38625	0.165671	-0.00972015	0.0566931	4.66222	0.323743	0.14204	0	0.821575	-0.0189465	0.0309226	0.540174	0.00751642	0.0568798	0.894917	0.0501228	0.02368	0.0345414	0.054168	0.0313395	0.0841804	-0.0737774	0.0693334	0.951412
maternal	Lipodystrophy2	triceps skinfold	0.0188533	0.0136868	1.37748	0.168365	-0.0079724	0.045679	4.38664	0.356201	0.0881403	0	0.810366	-0.0105907	0.026166	0.685727	-0.0430792	0.0475023	0.364859	0.0383929	0.0232186	0.0985448	0.0423665	0.0307349	0.168333	-0.0354335	0.097266	0.360663
maternal	Lipodystrophy2	sum of skinfolds	0.0564685	0.0485976	1.16196	0.245251	-0.038781	0.151718	6.26047	0.180522	0.361071	0	0.761034	-0.0441029	0.0784169	0.573927	-0.0809923	0.145214	0.577244	0.156734	0.065694	0.017232	0.140808	0.0806195	0.0809783	-0.168129	0.176487	0.962043
maternal	Liver-Lipid	birth length	0.00641743	0.0289893	0.221373	0.824802	-0.0504005	0.0632354	1.14793	0.886594	0	0	0.792036	0.0577083	0.0645718	0.371641	0.00423631	0.0756964	0.95539	0.0297355	0.0880558	0.735671	-0.00657816	0.0505048	0.896393	-0.155231	0.0908129	0.607456
maternal	Liver-Lipid	birth weight	3.41782	6.50802	0.52517	0.599465	-9.33767	16.1733	2.23192	0.69319	0	0	0.792036	-2.87314	14.4571	0.8425	16.219	18.1592	0.372159	15.9833	15.7521	0.310512	5.48621	12.9628	0.672209	-34.6579	16.8301	0.496958
maternal	Liver-Lipid	ponderal index	0.00177036	0.00407436	0.434514	0.663915	-0.00621523	0.00975596	2.86104	0.581344	0	0	0.792036	-0.00780046	0.00951953	0.412696	0.0119426	0.0113106	0.291482	0.0066106	0.0118899	0.578349	0.00535746	0.00677355	0.429144	-0.0226681	0.0124181	0.566513
maternal	Liver-Lipid	birth head circumference	0.00313359	0.0200016	0.156667	0.875507	-0.0360689	0.0423361	3.38558	0.495488	0	0	0.792036	-0.0446338	0.0445802	0.316911	-0.02695	0.0506588	0.594945	-0.0216864	0.0519768	0.676601	0.0352564	0.0396846	0.374503	-0.0360888	0.12396	0.281503
maternal	Liver-Lipid	flank skinfold	0.0179729	0.012959	1.3869	0.165471	-0.0074263	0.0433721	2.06353	0.724074	0	0	0.792036	-0.0139612	0.0308961	0.651433	0.0426265	0.0477133	0.372036	0.0256431	0.0228919	0.262913	0.0341094	0.0260254	0.190249	-0.0562882	0.0629931	0.912172
maternal	Liver-Lipid	subscapular skinfold	-0.00350211	0.0142556	-0.245665	0.805942	-0.0314426	0.0244384	0.662757	0.955841	0	0	0.792036	-0.00798155	0.0315622	0.800398	0.0310562	0.05328	0.560207	-0.00815763	0.0234424	0.727926	0.00626842	0.0323972	0.846613	-0.083992	0.0554907	0.688462
maternal	Liver-Lipid	triceps skinfold	0.0174687	0.0132232	1.32107	0.186479	-0.00844823	0.0433856	1.36587	0.850105	0	0	0.792036	0.019677	0.0267219	0.461641	0.0510297	0.0444965	0.251946	0.0187029	0.022982	0.415954	0.0217608	0.0316826	0.492324	-0.075949	0.0531936	0.729534
maternal	Liver-Lipid	sum of skinfolds	0.0285851	0.0370899	0.770698	0.440886	-0.0441098	0.10128	1.04244	0.903294	0	0	0.792036	-0.00226578	0.0800414	0.977421	0.116205	0.136126	0.393664	0.0361884	0.0650785	0.578289	0.0616777	0.0832542	0.458944	-0.186935	0.149106	0.825176
maternal	Obesity	birth length	0.0280643	0.0287433	0.976377	0.328878	-0.0282716	0.0844003	2.18817	0.701196	0	0	0.792036	0.0621549	0.0636172	0.32874	-0.021279	0.0779015	0.784837	-0.063281	0.0880531	0.472518	0.0588483	0.0480951	0.221362	-0.107043	0.147834	0.753496
maternal	Obesity	birth weight	7.76812	7.91951	0.980884	0.32665	-7.75383	23.2901	5.9218	0.205065	0.32453	0	0.743023	33.4667	14.2144	0.0186965	-3.38026	18.6856	0.85651	-15.5456	15.7552	0.324038	11.4336	12.3566	0.355003	-20.867	31.9897	0.679709
maternal	Obesity	ponderal index	0.00458166	0.00403564	1.1353	0.25625	-0.00332805	0.0124914	2.0414	0.728144	0	0	0.792036	0.0145783	0.0093651	0.119789	-0.000741917	0.0116462	0.949228	-6.46336e-05	0.0118555	0.995651	0.000817326	0.00646864	0.899475	-0.00947456	0.0269543	0.346552
maternal	Obesity	birth head circumference	0.00750979	0.0244807	0.306764	0.759023	-0.0404714	0.055491	6.02759	0.197097	0.336385	0	0.749095	0.0916628	0.0438727	0.0368714	-0.035086	0.0521352	0.501238	-0.0561285	0.0518103	0.278923	0.0186081	0.0378216	0.622817	-0.0887223	0.0775884	0.895486
maternal	Obesity	flank skinfold	0.00839014	0.0182623	0.459425	0.645929	-0.0274033	0.0441835	7.19101	0.126132	0.44375	0	0.795898	0.029379	0.0304605	0.334973	0.0148616	0.0491703	0.762576	-0.000833643	0.0229448	0.971025	0.04785	0.0247899	0.0538254	-0.116297	0.007106	0.0827977
maternal	Obesity	subscapular skinfold	0.00871666	0.0141949	0.614069	0.53917	-0.0191049	0.0365382	3.36506	0.49869	0	0	0.792036	0.0281609	0.0311188	0.365656	0.0180151	0.0550948	0.743803	-0.00916336	0.0235076	0.696767	0.0441063	0.0308637	0.153257	-0.101057	0.043122	0.430493
maternal	Obesity	triceps skinfold	0.00917722	0.0131833	0.696126	0.48635	-0.0166615	0.035016	3.9892	0.407469	0	0	0.792036	0.00778931	0.0263323	0.767423	-0.00253139	0.0459324	0.95607	0.00316468	0.0230306	0.890734	0.0572861	0.0302435	0.0584552	-0.0970398	0.036906	0.378462
maternal	Obesity	sum of skinfolds	0.02767	0.0453422	0.610249	0.541697	-0.0611991	0.116539	5.48313	0.241216	0.27049	0	0.711718	0.0653292	0.0789023	0.407833	0.0506128	0.140831	0.719442	-0.00683232	0.0652608	0.916641	0.148164	0.0793726	0.0621993	-0.289771	0.0574423	0.189414
maternal	Proinsulin	birth length	0.00853832	0.0315753	0.270411	0.786844	-0.0533481	0.0704248	5.07207	0.279982	0.211368	0	0.667307	0.105136	0.0638107	0.0996671	-0.118674	0.0803756	0.140377	0.0435484	0.0918477	0.635509	0.00329137	0.0486592	0.946083	-0.138174	0.111427	0.83346
maternal	Proinsulin	birth weight	4.97082	6.54945	0.758968	0.447872	-7.86586	17.8075	0.633462	0.959274	0	0	0.792036	11.4922	14.2978	0.42167	-3.7359	19.2559	0.846236	-0.267247	16.4468	0.987039	3.05033	12.5004	0.80726	-17.0629	35.2625	0.495016
maternal	Proinsulin	ponderal index	0.00195169	0.00425386	0.458803	0.646376	-0.00638574	0.0102891	4.7802	0.310602	0.163216	0	0.825979	-0.0107629	0.0094122	0.253034	0.0158412	0.0119983	0.187281	-0.00745746	0.0123725	0.54682	0.00177092	0.00653779	0.786536	-0.00661482	0.0289748	0.217852
maternal	Proinsulin	birth head circumference	-0.0117575	0.0201241	-0.584249	0.559053	-0.0512	0.027685	3.844	0.42753	0	0	0.792036	-0.0085057	0.0441088	0.847118	-0.0550566	0.05383	0.306853	-0.0834819	0.0539383	0.122013	0.00419844	0.0382468	0.912609	-0.0466988	0.115605	0.4049
maternal	Proinsulin	flank skinfold	0.00395353	0.0130803	0.302251	0.762461	-0.0216834	0.0295905	1.69272	0.79204	0	0	0.792036	-0.00596727	0.0305752	0.845292	0.0272792	0.0508918	0.592156	-0.0169496	0.0239235	0.478811	0.022391	0.0251125	0.372779	-0.0480283	0.0727769	0.687703
maternal	Proinsulin	subscapular skinfold	0.00116897	0.0160888	0.0726575	0.942079	-0.0303646	0.0327025	4.00109	0.405858	0.000272858	0	0.792092	-0.00525949	0.0312348	0.866305	0.00752874	0.0569164	0.894813	-0.0330134	0.024493	0.178014	0.0181169	0.0312543	0.562258	-0.022241	0.118593	0.179675
maternal	Proinsulin	triceps skinfold	-0.00666233	0.0133935	-0.497429	0.618886	-0.0329132	0.0195885	1.62367	0.804533	0	0	0.792036	-0.00560643	0.026428	0.832031	-0.0246077	0.047529	0.604844	-0.0260164	0.024004	0.278705	0.01125	0.0306306	0.713477	-0.0488485	0.0821008	0.61831
maternal	Proinsulin	sum of skinfolds	0.000865219	0.0375045	0.0230698	0.981595	-0.0726422	0.0743726	2.56116	0.633719	0	0	0.792036	-0.0168332	0.0791861	0.831689	0.0290497	0.14555	0.841878	-0.0759794	0.0680169	0.264242	0.0503102	0.0804118	0.531665	-0.0907022	0.24913	0.360418
maternal	SHBG-LpA	birth length	-0.0309262	0.0287098	-1.0772	0.28139	-0.0871963	0.0253439	1.53567	0.820304	0	0	0.792036	-0.0741807	0.064459	0.250014	0.0422471	0.0751175	0.574061	-0.0056349	0.0871434	0.948456	-0.0398561	0.048509	0.411463	-0.166749	0.0873565	0.539868
maternal	SHBG-LpA	birth weight	-2.75649	6.4854	-0.425029	0.670815	-15.4676	9.95467	2.87508	0.578943	0	0	0.792036	6.78678	14.4447	0.638542	-15.3735	18.0257	0.394102	11.0215	15.5788	0.479444	-0.544375	12.4651	0.965173	-44.1592	9.51211	0.205501
maternal	SHBG-LpA	ponderal index	0.00156165	0.00571084	0.273454	0.784504	-0.00963138	0.0127547	7.42015	0.115282	0.460927	0	0.802426	0.0167503	0.00948893	0.0777524	-0.0179039	0.0112108	0.110828	0.0091569	0.0117534	0.436118	0.00517912	0.00652216	0.427313	-0.0264555	0.0098275	0.368625
maternal	SHBG-LpA	birth head circumference	0.0023965	0.0198789	0.120555	0.904044	-0.0365654	0.0413584	0.573628	0.965949	0	0	0.792036	-0.00972017	0.044555	0.827337	2.02228e-05	0.0502988	0.999679	0.0343996	0.0511843	0.501696	0.00572141	0.0381414	0.880787	-0.0936279	0.0719003	0.796743
maternal	SHBG-LpA	flank skinfold	-0.0036653	0.0128606	-0.285002	0.775643	-0.0288717	0.0215411	1.33395	0.855589	0	0	0.792036	0.0239603	0.0308885	0.438062	-0.0342736	0.0475575	0.471411	-0.00383851	0.0226809	0.865643	-0.00661944	0.0250318	0.791487	-0.0754525	0.0477082	0.658483
maternal	SHBG-LpA	subscapular skinfold	-0.00449914	0.0141578	-0.317786	0.750648	-0.0322479	0.0232496	1.13064	0.889381	0	0	0.792036	0.0213812	0.0315466	0.498038	0.0104147	0.0529865	0.844249	-0.0148931	0.023242	0.521815	-0.0175704	0.03117	0.573071	-0.0744513	0.0691388	0.942124
maternal	SHBG-LpA	triceps skinfold	-0.0083456	0.0131971	-0.63238	0.527138	-0.0342115	0.0175203	4.12704	0.389086	0.0307827	0	0.798437	0.0265772	0.026681	0.319379	-0.0535238	0.0442331	0.226778	-0.00831128	0.0227365	0.714782	-0.000911025	0.0305348	0.976203	-0.11373	0.019381	0.164519
maternal	SHBG-LpA	sum of skinfolds	-0.0153043	0.0368699	-0.41509	0.678076	-0.087568	0.0569594	1.7163	0.787754	0	0	0.792036	0.0719187	0.0799782	0.368694	-0.0709885	0.135771	0.601283	-0.0270428	0.0644654	0.674948	-0.0246295	0.0801636	0.758717	-0.237481	0.108432	0.464205
fetal	ALP Neg	birth length	-0.0198594	0.0370371	-0.536203	0.591818	-0.0924509	0.052732	6.2994	0.177877	0.365019	0	0.762864	-0.0910259	0.0633419	0.150937	0.0131038	0.0782603	0.867085	0.10495	0.0916143	0.252256	0.0272251	0.0488851	0.577691	-0.113048	0.0646764	0.0808544
fetal	ALP Neg	birth weight	-4.17789	7.88736	-0.529694	0.596324	-19.6368	11.2811	5.60618	0.230553	0.286502	0	0.72171	-1.66875	14.1862	0.906378	-14.1655	18.7866	0.451155	18.6296	16.3846	0.25581	4.4017	12.5588	0.726038	-27.0461	13.4561	0.0447363
fetal	ALP Neg	ponderal index	-4.80151e-05	0.00407703	-0.011777	0.990604	-0.00803885	0.00794282	3.74099	0.442192	0	0	0.792036	0.0142475	0.00934332	0.127525	-0.0123879	0.0116922	0.28983	0.000466036	0.0123566	0.969922	-0.000963359	0.00657283	0.8835	-0.00480856	0.0092473	0.603205
fetal	ALP Neg	birth head circumference	0.0100317	0.0230031	0.436103	0.662762	-0.0350535	0.055117	4.84209	0.303887	0.17391	0	0.828203	0.0250484	0.0437852	0.567368	0.0532559	0.0523598	0.309541	0.0172285	0.0540189	0.749845	0.0361037	0.0384099	0.347436	-0.0694872	0.0421156	0.099341
fetal	ALP Neg	flank skinfold	-0.00366845	0.013089	-0.28027	0.779271	-0.0293224	0.0219855	3.91021	0.418294	0	0	0.792036	0.010791	0.0303601	0.722321	-0.0588746	0.0494428	0.234255	0.0203266	0.0238825	0.39492	-0.00182884	0.0252299	0.942227	-0.0410256	0.0313284	0.190719
fetal	ALP Neg	subscapular skinfold	0.0115368	0.0217509	0.530407	0.59583	-0.0310941	0.0541677	8.21004	0.0841802	0.512792	0	0.821138	0.0390972	0.0309917	0.207337	-0.0635603	0.0554307	0.252015	0.0440017	0.0244244	0.0719268	0.0396937	0.0313868	0.206249	-0.0549747	0.0365817	0.133281
fetal	ALP Neg	triceps skinfold	0.0109237	0.0133714	0.816943	0.413961	-0.0152838	0.0371313	4.69803	0.319707	0.14858	0	0.822935	0.0242784	0.0262004	0.354282	-0.0641069	0.0461045	0.164942	0.0369473	0.0239421	0.12311	0.00364911	0.0307668	0.905609	-0.0143425	0.0339934	0.673194
fetal	ALP Neg	sum of skinfolds	0.0139363	0.0468082	0.297733	0.765907	-0.0778061	0.105679	6.38415	0.172238	0.373448	0	0.766706	0.0741666	0.0785655	0.345336	-0.193254	0.141742	0.173302	0.101276	0.0678482	0.135846	0.0412706	0.0807578	0.60942	-0.109325	0.0882118	0.215575
fetal	Beta Cell 1	birth length	-0.00589428	0.0331229	-0.177952	0.858761	-0.070814	0.0590255	4.85295	0.302721	0.17576	0	0.828588	0.0453313	0.0632634	0.473779	-0.12111	0.0759936	0.111575	-0.015518	0.0908754	0.864447	0.0526659	0.0492682	0.285311	-0.0506801	0.0637366	0.426756
fetal	Beta Cell 1	birth weight	-10.8634	6.51742	-1.66683	0.0955487	-23.6373	1.91049	1.73227	0.784848	0	0	0.792036	-1.90329	14.164	0.893126	-28.5875	18.2496	0.117806	-17.8762	16.2656	0.272031	-5.1612	12.6585	0.683551	-10.9581	13.4417	0.415157
fetal	Beta Cell 1	ponderal index	-0.00865903	0.00405542	-2.13517	0.0327467	-0.0166075	-0.000710553	2.29779	0.681172	0	0	0.792036	-0.0111767	0.00932441	0.230878	-0.00340001	0.0113945	0.765516	-0.0139716	0.0122329	0.253679	-0.0131949	0.00661294	0.0462441	0.00193645	0.00910975	0.831716
fetal	Beta Cell 1	birth head circumference	-0.0190359	0.0233432	-0.81548	0.414798	-0.0647878	0.0267159	5.3072	0.257203	0.246307	0	0.695178	0.037272	0.0436725	0.393568	-0.0855494	0.050852	0.0930667	-0.0181688	0.0535195	0.734321	0.0167374	0.0387327	0.665732	-0.0621608	0.0414221	0.133825
fetal	Beta Cell 1	flank skinfold	-0.0230087	0.0130236	-1.76669	0.0772799	-0.0485346	0.00251711	4.15871	0.384952	0.0381639	0	0.799972	0.021393	0.0302889	0.480128	-0.0672158	0.0481364	0.163163	-0.0389294	0.023633	0.09983	-0.00965352	0.0254381	0.704394	-0.0433779	0.0308171	0.15963
fetal	Beta Cell 1	subscapular skinfold	-0.00803482	0.0209817	-0.382944	0.701761	-0.0491582	0.0330886	8.27431	0.0820312	0.516576	0	0.822455	0.0352173	0.03094	0.255223	-0.100001	0.0535842	0.0625356	-0.031724	0.0242357	0.190852	-0.0215151	0.0316549	0.496845	0.0458021	0.0359885	0.203492
fetal	Beta Cell 1	triceps skinfold	-0.0218675	0.0171541	-1.27476	0.202392	-0.055489	0.011754	6.39916	0.171256	0.374918	0	0.767367	0.00122581	0.0261864	0.962671	-0.0749301	0.0448023	0.0949953	-0.059185	0.0236873	0.0126331	-0.00390926	0.0310186	0.899731	0.0176902	0.03336	0.59606
fetal	Beta Cell 1	sum of skinfolds	-0.0469872	0.0448051	-1.0487	0.294316	-0.134804	0.0408293	5.82598	0.212527	0.31342	0	0.737105	0.0578361	0.078459	0.461161	-0.231585	0.137289	0.0921967	-0.129838	0.0672041	0.0536502	-0.0362502	0.0814245	0.656259	0.0254393	0.0868241	0.769598
fetal	Beta Cell 2	birth length	-0.0225264	0.0325045	-0.693023	0.488295	-0.086234	0.0411813	4.92185	0.295411	0.187297	0	0.830987	-0.0109415	0.0634461	0.863107	0.0741942	0.0804633	0.356882	-0.116281	0.0896223	0.194781	-0.0803526	0.0486907	0.0991619	0.0387117	0.0629829	0.538964
fetal	Beta Cell 2	birth weight	-14.8492	8.20581	-1.80959	0.0703588	-30.9323	1.23391	6.02593	0.19722	0.336202	0	0.749003	7.71073	14.2014	0.587253	0.152533	19.3184	0.993703	-26.6261	16.0642	0.0977448	-34.0868	12.4882	0.00643948	-14.7353	13.2367	0.265915
fetal	Beta Cell 2	ponderal index	-0.00995513	0.00491235	-2.02655	0.0427082	-0.0195832	-0.000327104	5.20251	0.267142	0.231141	0	0.683737	0.00567764	0.00934636	0.543643	-0.0110593	0.0120537	0.359279	-0.0025003	0.0120464	0.83562	-0.015951	0.00653923	0.0148672	-0.0197731	0.00896826	0.0277449
fetal	Beta Cell 2	birth head circumference	-0.0251188	0.0200071	-1.2555	0.209299	-0.064332	0.0140944	1.10237	0.893895	0	0	0.792036	-0.00110285	0.0438112	0.979921	0.0058892	0.0540095	0.91321	-0.0304278	0.0528812	0.565155	-0.0503833	0.0383087	0.188708	-0.0318842	0.0409815	0.436784
fetal	Beta Cell 2	flank skinfold	-0.0383782	0.0130926	-2.93128	0.00337565	-0.0640393	-0.0127171	3.39652	0.493785	0	0	0.792036	-0.00620981	0.0303779	0.838058	-0.0349348	0.0509424	0.493144	-0.0636214	0.023305	0.00644915	-0.0512781	0.0251268	0.0415022	-0.0105499	0.0304744	0.729291
fetal	Beta Cell 2	subscapular skinfold	-0.0464961	0.0199701	-2.32829	0.0198969	-0.0856368	-0.00735544	6.78645	0.147613	0.410591	0	0.78269	0.0127627	0.0310389	0.681003	-0.0432282	0.0568094	0.44702	-0.0605698	0.0238916	0.0113944	-0.0979671	0.0311774	0.00171948	-0.0366679	0.0355308	0.302377
fetal	Beta Cell 2	triceps skinfold	-0.0498631	0.015672	-3.18167	0.00146429	-0.0805797	-0.0191466	5.12681	0.274532	0.219788	0	0.674533	-0.0131213	0.026253	0.617297	-0.0148428	0.0475067	0.754826	-0.0648747	0.0233942	0.00565868	-0.095054	0.0305208	0.00188886	-0.0449905	0.0329725	0.17279
fetal	Beta Cell 2	sum of skinfolds	-0.132919	0.0466597	-2.8487	0.00438985	-0.224371	-0.041468	5.57656	0.233081	0.282712	0	0.719406	-0.00656843	0.0786895	0.933488	-0.0838095	0.145232	0.564124	-0.189066	0.0662676	0.00442189	-0.245944	0.0801956	0.00221426	-0.0957323	0.0856008	0.263744
fetal	Bilirubin	birth length	-0.0392846	0.0287378	-1.367	0.171626	-0.0956097	0.0170405	2.16519	0.705407	0	0	0.792036	-0.0232272	0.0623762	0.709675	0.0326673	0.0773103	0.672789	-0.113008	0.089815	0.208612	-0.0712155	0.0494782	0.150329	-0.0156031	0.062736	0.803646
fetal	Bilirubin	birth weight	-1.18599	6.48317	-0.182933	0.854851	-13.8928	11.5208	1.05424	0.901463	0	0	0.792036	6.18668	13.9679	0.657895	-2.82517	18.5719	0.879147	-10.2234	16.054	0.524397	-6.92359	12.712	0.586101	5.40068	13.2469	0.683597
fetal	Bilirubin	ponderal index	0.00546724	0.00404518	1.35154	0.176521	-0.00246117	0.0133957	1.52621	0.821988	0	0	0.792036	0.00750106	0.00919571	0.414811	-0.00717781	0.0115455	0.534396	0.0111833	0.0121058	0.355822	0.00573874	0.00665975	0.38903	0.0075364	0.00897535	0.401332
fetal	Bilirubin	birth head circumference	0.00441247	0.0198972	0.221763	0.824499	-0.0345854	0.0434104	2.0129	0.733386	0	0	0.792036	-0.0350144	0.0430696	0.416379	0.0542332	0.0517365	0.294974	-0.00429237	0.0529564	0.935415	-0.00285856	0.0389572	0.941519	0.0220404	0.0409029	0.590138
fetal	Bilirubin	flank skinfold	-0.0105367	0.0129367	-0.814477	0.415372	-0.0358922	0.0148189	2.17504	0.703601	0	0	0.792036	0.0164467	0.0298653	0.581934	-0.0514806	0.0489987	0.293875	-0.0276438	0.0233869	0.237488	-0.00381065	0.025573	0.881571	-0.00332082	0.0304281	0.913121
fetal	Bilirubin	subscapular skinfold	-0.00258186	0.0142463	-0.18123	0.856187	-0.0305041	0.0253404	0.721485	0.948653	0	0	0.792036	0.00173684	0.0304986	0.954595	-0.0230538	0.054641	0.673251	-0.0144073	0.0239824	0.548152	0.0136643	0.0318204	0.667698	0.00592681	0.0355591	0.867667
fetal	Bilirubin	triceps skinfold	0.000936955	0.013194	0.0710136	0.943387	-0.0249229	0.0267968	0.813491	0.93663	0	0	0.792036	-0.00751515	0.0258147	0.771006	-0.0140564	0.0456379	0.758199	-0.00527266	0.0235054	0.822558	0.020751	0.0311664	0.505665	0.0125382	0.0328933	0.70317
fetal	Bilirubin	sum of skinfolds	-0.0104664	0.0370291	-0.282654	0.777442	-0.0830421	0.0621093	1.18304	0.880883	0	0	0.792036	0.0106684	0.0773473	0.890318	-0.105578	0.140088	0.45138	-0.0473237	0.0665663	0.477301	0.0304018	0.0818274	0.710307	0.0154412	0.0856931	0.857047
fetal	Cholesterol	birth length	0.0372276	0.0285309	1.30481	0.191956	-0.018692	0.0931472	4.38964	0.355834	0.0887638	0	0.810495	0.00799898	0.0632508	0.899383	-0.0810871	0.0742764	0.27544	0.106126	0.0870873	0.223288	0.0470563	0.0489443	0.336541	0.0996994	0.0633471	0.115904
fetal	Cholesterol	birth weight	8.54369	8.24472	1.03626	0.30008	-7.61565	24.703	6.96296	0.137859	0.425532	0	0.788749	6.6646	14.1665	0.638112	-31.2606	17.837	0.080227	13.2366	15.5952	0.396222	17.0632	12.5664	0.174779	24.4176	13.1684	0.0640318
fetal	Cholesterol	ponderal index	0.00293223	0.0040135	0.730591	0.465029	-0.00493408	0.0107985	2.87333	0.579241	0	0	0.792036	0.00840145	0.0093294	0.367999	-0.00883982	0.0111252	0.4272	-0.00790203	0.0117348	0.500861	0.00784198	0.00657816	0.233459	0.00272544	0.00907586	0.764027
fetal	Cholesterol	birth head circumference	0.0180226	0.0197321	0.913364	0.361051	-0.0206517	0.0566969	1.15617	0.885261	0	0	0.792036	0.0190515	0.043704	0.662965	-0.00778353	0.0498355	0.875944	0.0624988	0.0512812	0.223236	0.00431293	0.0384723	0.91076	0.0217787	0.0413007	0.598114
fetal	Cholesterol	flank skinfold	0.011414	0.0128443	0.888643	0.374195	-0.0137604	0.0365883	4.81837	0.306446	0.169844	0	0.827357	0.0101158	0.0302954	0.738502	-0.0841783	0.0468842	0.0731246	0.021275	0.0226856	0.348569	0.0287206	0.0252575	0.255729	0.0104552	0.0306733	0.733298
fetal	Cholesterol	subscapular skinfold	0.00961698	0.0140725	0.683388	0.494362	-0.0179646	0.0371986	3.98636	0.407854	0	0	0.792036	-0.0229574	0.0309409	0.458234	-0.0597362	0.052616	0.25673	0.0292999	0.0232347	0.207597	0.0299305	0.0314393	0.341293	0.0122708	0.0357951	0.731833
fetal	Cholesterol	triceps skinfold	-0.00582305	0.013934	-0.417901	0.676019	-0.0331333	0.0214872	5.43081	0.245879	0.263462	0	0.707105	-0.0251132	0.0261672	0.337369	-0.086111	0.0438053	0.0498218	0.017058	0.0227646	0.453847	0.0145113	0.0308159	0.637798	0.00392196	0.0333082	0.906296
fetal	Cholesterol	sum of skinfolds	0.0164387	0.0366162	0.448945	0.653471	-0.0553277	0.0882051	5.10245	0.276946	0.216063	0	0.671381	-0.0379548	0.0784419	0.628566	-0.233332	0.134193	0.0826293	0.0676329	0.0645042	0.294668	0.0741138	0.0808684	0.359611	0.0282332	0.086206	0.743368
fetal	HyperInsulin	birth length	0.00755946	0.0339276	0.222812	0.823682	-0.0589374	0.0740563	5.00727	0.286553	0.201161	0	0.658037	-0.092217	0.0635282	0.146851	-0.0550686	0.0790625	0.486394	0.0369095	0.0935047	0.693126	0.0519309	0.0468499	0.267899	0.0675781	0.0621358	0.277096
fetal	HyperInsulin	birth weight	6.87709	7.47488	0.920028	0.357558	-7.7734	21.5276	5.42196	0.246675	0.262259	0	0.7063	-6.64206	14.242	0.641026	-17.2104	18.9741	0.364774	20.7363	16.6896	0.214363	3.88495	12.0497	0.7472	26.2839	13.2046	0.0468392
fetal	HyperInsulin	ponderal index	0.00191413	0.00399526	0.4791	0.631867	-0.00591644	0.0097447	2.52795	0.639639	0	0	0.792036	0.0064519	0.00937963	0.49166	-0.00614348	0.0118276	0.603675	0.0116745	0.0125922	0.354092	-0.00346993	0.00630874	0.582413	0.00819239	0.00887311	0.356131
fetal	HyperInsulin	birth head circumference	0.0231924	0.0214103	1.08324	0.278703	-0.0187709	0.0651558	5.11006	0.27619	0.21723	0	0.672376	-0.00026408	0.0438203	0.995193	-0.0479386	0.0529007	0.365222	0.0894865	0.0549962	0.104032	0.00568252	0.0368576	0.877499	0.070007	0.0404903	0.0841865
fetal	HyperInsulin	flank skinfold	-0.0163105	0.0230325	-0.70815	0.478852	-0.0614535	0.0288325	11.6425	0.0202172	0.656432	0.102109	0.868538	-0.0981345	0.0303458	0.00125126	-0.0088867	0.0498558	0.858593	0.0335011	0.0243376	0.168979	-0.00539741	0.0242021	0.823564	-0.00866525	0.0301584	0.773936
fetal	HyperInsulin	subscapular skinfold	-0.00523622	0.0185354	-0.282498	0.777561	-0.0415649	0.0310925	6.30638	0.177406	0.365721	0	0.763188	-0.056003	0.0310867	0.0718486	-0.061305	0.055794	0.272343	0.0209883	0.0249499	0.400433	-0.0015716	0.0301458	0.958432	0.0383108	0.035158	0.276178
fetal	HyperInsulin	triceps skinfold	-0.00880189	0.025941	-0.339304	0.73438	-0.0596453	0.0420415	15.7705	0.00334307	0.746362	0.372904	0.897413	-0.069616	0.026259	0.0081176	-0.0210479	0.0466229	0.651841	0.0523606	0.0243835	0.0320098	-0.0485391	0.0294578	0.0996774	0.0399635	0.032573	0.220218
fetal	HyperInsulin	sum of skinfolds	-0.0314539	0.0644334	-0.488161	0.625436	-0.157741	0.0948332	11.5976	0.0206086	0.655101	0.0980579	0.868112	-0.223754	0.0786682	0.00451955	-0.080581	0.14264	0.572354	0.10685	0.069198	0.122885	-0.0566509	0.077462	0.464722	0.0703648	0.084763	0.406705
fetal	Lipodystrophy1	birth length	-0.0355104	0.0514403	-0.690322	0.489991	-0.136332	0.0653107	11.2156	0.0242445	0.643355	0.0623136	0.864352	0.0659414	0.0639283	0.302499	-0.218472	0.0781978	0.00538795	-0.0606696	0.091452	0.507229	-0.0635976	0.0496519	0.200499	0.069598	0.061942	0.261511
fetal	Lipodystrophy1	birth weight	-22.9816	9.9758	-2.30373	0.0212378	-42.5338	-3.42935	9.0785	0.0591671	0.559398	0	0.837013	0.708376	14.3191	0.960552	-47.6624	18.7881	0.0114575	-37.0189	16.3274	0.0235913	-37.0843	12.7389	0.003671	-1.50984	13.0837	0.908155
fetal	Lipodystrophy1	ponderal index	-0.0142898	0.00407024	-3.51079	0.00044678	-0.0222673	-0.00631223	2.5032	0.644063	0	0	0.792036	-0.0100151	0.00942732	0.288271	-0.00329898	0.0117737	0.77943	-0.0222614	0.0122966	0.0705465	-0.0201014	0.00666701	0.00262577	-0.00990282	0.0088442	0.263169
fetal	Lipodystrophy1	birth head circumference	-0.0346932	0.0285977	-1.21314	0.225074	-0.0907438	0.0213573	7.96055	0.0930339	0.497522	0	0.815764	0.0126994	0.0441502	0.773666	-0.00138461	0.0527162	0.979055	-0.0619331	0.0538487	0.250373	-0.122537	0.0389566	0.00170082	0.0072284	0.0403483	0.857864
fetal	Lipodystrophy1	flank skinfold	-0.0497415	0.0181681	-2.73785	0.00618425	-0.0853504	-0.0141327	7.20772	0.12531	0.44504	0	0.796395	-0.0333513	0.0305894	0.275783	-0.0945341	0.0495812	0.0570809	-0.0349948	0.0238008	0.141799	-0.0975173	0.0255251	0.000140356	-0.00507704	0.0299922	0.865619
fetal	Lipodystrophy1	subscapular skinfold	-0.0502096	0.0152705	-3.28801	0.00100897	-0.0801392	-0.02028	3.83326	0.429042	0	0	0.792036	-0.0696308	0.0311703	0.0256565	-0.0523297	0.0554204	0.345462	-0.0284317	0.0243887	0.243993	-0.0921142	0.0318298	0.00387605	-0.0167511	0.0350025	0.632374
fetal	Lipodystrophy1	triceps skinfold	-0.0517439	0.0149318	-3.46534	0.000529569	-0.0810098	-0.022478	4.51226	0.341096	0.113526	0	0.815645	-0.054292	0.0263826	0.039797	-0.0702866	0.0463182	0.129715	-0.0230415	0.0239127	0.335503	-0.101363	0.0311867	0.00118671	-0.0318407	0.0324372	0.326581
fetal	Lipodystrophy1	sum of skinfolds	-0.151579	0.0453257	-3.34423	0.000825112	-0.240416	-0.0627428	5.33454	0.254661	0.250169	0	0.697951	-0.157274	0.079066	0.0468893	-0.219567	0.141469	0.121223	-0.086468	0.0677197	0.20196	-0.291139	0.0817543	0.000384373	-0.0566132	0.0843477	0.502291
fetal	Lipodystrophy2	birth length	-0.0359831	0.0411311	-0.874838	0.381662	-0.116599	0.0446325	7.87337	0.0963285	0.491958	0	0.81378	0.00748551	0.0645132	0.907646	0.0180462	0.082544	0.827022	-0.255929	0.0906876	0.0048685	-0.0413098	0.048781	0.39726	0.0326345	0.0646751	0.613981
fetal	Lipodystrophy2	birth weight	-18.1926	7.01165	-2.59463	0.00946935	-31.9352	-4.45004	4.40785	0.353614	0.0925286	0	0.811278	-13.0637	14.4442	0.365933	-10.1454	19.8205	0.608948	-42.0522	16.2581	0.00983899	-25.6225	12.5089	0.0407534	-0.936788	13.5976	0.94509
fetal	Lipodystrophy2	ponderal index	-0.010092	0.00410406	-2.45903	0.0139311	-0.0181359	-0.00204822	2.70544	0.608263	0	0	0.792036	-0.0145951	0.00950105	0.124739	-0.00979515	0.012343	0.42778	0.00631694	0.0122644	0.606626	-0.0147262	0.00654426	0.0246216	-0.00608125	0.00923274	0.510297
fetal	Lipodystrophy2	birth head circumference	-0.0381115	0.0245653	-1.55144	0.120797	-0.0862586	0.0100356	5.69359	0.22323	0.297455	0	0.728169	-0.0917358	0.0444604	0.0392765	0.00562628	0.0552848	0.918977	-0.0914516	0.0535874	0.0882183	-0.0465047	0.0382997	0.224909	0.0294242	0.0420901	0.484702
fetal	Lipodystrophy2	flank skinfold	-0.0322677	0.0131185	-2.45971	0.0139048	-0.0579795	-0.00655595	5.18048	0.269276	0.22787	0	0.681145	-0.0199528	0.0308833	0.518344	0.0722991	0.052166	0.16632	-0.0434455	0.0236397	0.0663948	-0.0542962	0.0251399	0.0309976	-0.0288317	0.0312582	0.356603
fetal	Lipodystrophy2	subscapular skinfold	-0.0323697	0.014475	-2.23625	0.0253352	-0.0607401	-0.00399927	1.65645	0.798612	0	0	0.792036	-0.0439781	0.0315149	0.163108	0.0169493	0.0582175	0.771054	-0.025296	0.0242744	0.297632	-0.0564539	0.0312914	0.0714725	-0.0194398	0.0364558	0.59401
fetal	Lipodystrophy2	triceps skinfold	-0.0279348	0.013489	-2.07093	0.0383657	-0.0543728	-0.00149676	3.98421	0.408147	0	0	0.792036	-0.0369329	0.0266673	0.166299	0.0575223	0.0486573	0.237634	-0.0208521	0.0238015	0.381203	-0.0430847	0.0306946	0.160691	-0.0506829	0.0337764	0.13386
fetal	Lipodystrophy2	sum of skinfolds	-0.0927802	0.0376552	-2.46394	0.0137419	-0.166583	-0.0189774	2.92672	0.570162	0	0	0.792036	-0.100864	0.0799191	0.207144	0.136546	0.148913	0.359567	-0.0895936	0.0673432	0.183698	-0.151903	0.0805138	0.0594569	-0.0979185	0.0877868	0.265003
fetal	Liver-Lipid	birth length	-0.0244161	0.0288629	-0.845931	0.397591	-0.0809864	0.0321543	3.79437	0.43455	0	0	0.792036	-0.0140841	0.0641212	0.826179	0.00976872	0.0748933	0.896269	-0.187084	0.091039	0.0401474	0.00589854	0.05026	0.906595	-0.0281351	0.0616938	0.648478
fetal	Liver-Lipid	birth weight	-13.903	8.75458	-1.58808	0.112268	-31.0617	3.25566	7.10473	0.130456	0.436995	0	0.793276	14.1571	14.3563	0.324249	-6.76948	17.9665	0.706478	-41.5996	16.2895	0.0108082	-17.0643	12.9	0.18616	-19.3606	13.005	0.136919
fetal	Liver-Lipid	ponderal index	-0.00618544	0.00495477	-1.24838	0.211892	-0.0158966	0.00352573	5.12258	0.274949	0.219144	0	0.673993	0.0101751	0.0094531	0.281955	-0.0054982	0.0111906	0.623392	-0.00295693	0.0122927	0.80996	-0.0153048	0.00674073	0.0233626	-0.0107063	0.00879759	0.223966
fetal	Liver-Lipid	birth head circumference	-0.00366285	0.0199334	-0.183754	0.854206	-0.0427317	0.035406	3.51129	0.476163	0	0	0.792036	0.047891	0.0442691	0.279531	0.0225229	0.0501214	0.653341	0.00971112	0.0537378	0.85663	-0.0175507	0.0394923	0.656831	-0.055934	0.0401309	0.163757
fetal	Liver-Lipid	flank skinfold	-0.0310758	0.0224776	-1.38252	0.166811	-0.075131	0.0129794	10.9769	0.026825	0.635598	0.0387102	0.861864	0.0498853	0.0306805	0.104195	-0.0788523	0.0473589	0.0964772	-0.069136	0.0236675	0.00356828	-0.0452159	0.0258984	0.0810973	-0.0200733	0.0298557	0.501552
fetal	Liver-Lipid	subscapular skinfold	-0.0267153	0.0232303	-1.15002	0.250136	-0.0722459	0.0188153	9.7358	0.0451212	0.589145	0	0.846832	0.0495352	0.0313419	0.114236	-0.077353	0.0530279	0.145207	-0.0603229	0.0242366	0.0129799	-0.0528226	0.0322403	0.101611	-0.00651881	0.0349253	0.851982
fetal	Liver-Lipid	triceps skinfold	-0.0474243	0.0174425	-2.71888	0.00655026	-0.081611	-0.0132375	6.4647	0.167028	0.381255	0	0.770188	0.000425158	0.0265354	0.987219	-0.0882165	0.0440244	0.0455742	-0.0660822	0.0237606	0.00552114	-0.0802799	0.0315279	0.0110168	-0.0212296	0.0322897	0.511062
fetal	Liver-Lipid	sum of skinfolds	-0.102017	0.0613178	-1.66374	0.0961654	-0.222197	0.0181641	10.2913	0.0357959	0.611324	0	0.854044	0.0998457	0.0794829	0.209268	-0.219398	0.135936	0.1071	-0.195541	0.0672833	0.00374117	-0.178248	0.0828478	0.0316447	-0.0546229	0.0841418	0.516407
fetal	Obesity	birth length	-0.0290483	0.0286899	-1.01249	0.311303	-0.0852795	0.0271829	4.42723	0.351263	0.0965007	0	0.812104	-0.0392285	0.0645159	0.543263	0.0438706	0.0787985	0.577926	0.0778165	0.0883181	0.378486	-0.0289742	0.0481843	0.547745	-0.119444	0.0626494	0.0569274
fetal	Obesity	birth weight	-1.01735	6.47134	-0.157209	0.87508	-13.701	11.6662	2.06265	0.724236	0	0	0.792036	-4.47044	14.4152	0.756518	19.6408	18.9008	0.299184	3.88241	15.8105	0.806075	-0.530904	12.3795	0.9658	-12.1618	13.1974	0.357024
fetal	Obesity	ponderal index	0.00303717	0.00402759	0.754091	0.450795	-0.00485676	0.0109311	2.64357	0.619125	0	0	0.792036	0.00613695	0.00949739	0.518279	0.00957658	0.0117803	0.416603	-0.014263	0.0118912	0.230643	0.00318548	0.00648063	0.623139	0.00603017	0.00895433	0.500859
fetal	Obesity	birth head circumference	-0.0114667	0.0198814	-0.576754	0.564106	-0.0504335	0.0275002	2.79424	0.592827	0	0	0.792036	-0.0602797	0.0444924	0.175702	0.03517	0.0527355	0.505104	-0.0224019	0.0519662	0.666501	-0.0230811	0.0378918	0.542557	0.022002	0.0408797	0.590576
fetal	Obesity	flank skinfold	0.00900846	0.0128571	0.700661	0.483515	-0.016191	0.0342079	1.58483	0.811516	0	0	0.792036	-0.00448057	0.0308908	0.884697	0.0555824	0.0497131	0.264022	0.008024	0.0230138	0.72742	-0.00329551	0.0248318	0.894443	0.0247428	0.0303308	0.414871
fetal	Obesity	subscapular skinfold	0.00644967	0.0141799	0.454847	0.649219	-0.0213424	0.0342417	1.77055	0.777865	0	0	0.792036	-0.0272195	0.0315584	0.388562	0.0295722	0.0555946	0.594991	0.00616084	0.0235783	0.793922	0.0156344	0.0309209	0.613216	0.0279679	0.0353307	0.428822
fetal	Obesity	triceps skinfold	0.00459507	0.0131778	0.348699	0.727316	-0.0212329	0.030423	2.38519	0.665306	0	0	0.792036	0.00655883	0.0267043	0.806022	0.0407093	0.0464613	0.3813	-0.00198499	0.0230999	0.931539	-0.0255023	0.0302947	0.400071	0.0321842	0.0328017	0.326796
fetal	Obesity	sum of skinfolds	0.0199309	0.0368736	0.54052	0.588839	-0.0523401	0.0922019	1.60886	0.807198	0	0	0.792036	-0.0251412	0.0800169	0.753419	0.115723	0.142034	0.415563	0.0121999	0.0654572	0.852187	-0.0137633	0.0795069	0.862597	0.0881662	0.0850836	0.300402
fetal	Proinsulin	birth length	-0.0275153	0.028952	-0.950378	0.34192	-0.0842601	0.0292295	0.69293	0.952198	0	0	0.792036	-0.0637993	0.0639955	0.318978	0.000941948	0.0793491	0.990533	0.0175552	0.0918359	0.848441	-0.0283496	0.0488002	0.5614	-0.0301142	0.0630529	0.63306
fetal	Proinsulin	birth weight	-4.41343	6.53946	-0.674892	0.499744	-17.2305	8.40368	4.22327	0.376632	0.0528662	0	0.80303	-12.2467	14.3392	0.393219	-34.8071	19.01	0.0676361	12.1724	16.4118	0.458457	2.38661	12.5366	0.849052	-1.35636	13.2712	0.918618
fetal	Proinsulin	ponderal index	-9.27031e-05	0.00521158	-0.0177879	0.985808	-0.0103072	0.0101218	6.67902	0.153854	0.40111	0	0.778743	0.000112253	0.00943946	0.990514	-0.0270016	0.0118451	0.0230111	0.00842801	0.0123709	0.49586	0.00623882	0.00655674	0.341544	0.00360003	0.00899047	0.688945
fetal	Proinsulin	birth head circumference	0.0353728	0.0261428	1.35306	0.176036	-0.0158661	0.0866118	6.72478	0.151167	0.405185	0	0.78045	0.000656176	0.0442365	0.988167	0.0837429	0.0531426	0.115636	0.128102	0.0539314	0.0177291	-0.0236115	0.0383577	0.538306	0.0294858	0.0410004	0.472246
fetal	Proinsulin	flank skinfold	-0.00685494	0.0130691	-0.524514	0.599921	-0.03247	0.0187601	1.8448	0.764277	0	0	0.792036	-0.0220883	0.0306638	0.471443	-0.0623747	0.0502576	0.215092	0.0037169	0.0239205	0.876549	-0.00244345	0.0252104	0.922805	0.00502802	0.030511	0.869147
fetal	Proinsulin	subscapular skinfold	-0.0163398	0.0180231	-0.906605	0.364616	-0.0516644	0.0189848	5.32626	0.255429	0.249004	0	0.69712	-0.023785	0.0313252	0.447812	0.000378452	0.0561318	0.994623	0.0252077	0.0244898	0.303589	-0.0268791	0.0313449	0.391332	-0.0694164	0.0355283	0.0510627
fetal	Proinsulin	triceps skinfold	-0.00537934	0.0133797	-0.402051	0.687646	-0.0316032	0.0208445	2.47845	0.648498	0	0	0.792036	-0.0125606	0.0265045	0.635645	-0.00371572	0.046922	0.936911	0.0130011	0.0240009	0.588154	0.00941529	0.0307499	0.759516	-0.0470152	0.0330629	0.15541
fetal	Proinsulin	sum of skinfolds	-0.0311037	0.0374558	-0.830412	0.406306	-0.104516	0.0423083	2.3401	0.673478	0	0	0.792036	-0.058434	0.0794154	0.461981	-0.0806277	0.143585	0.57466	0.0419257	0.0680082	0.537722	-0.0172	0.0807252	0.831311	-0.113329	0.0857299	0.186561
fetal	SHBG-LpA	birth length	-0.0300415	0.0288084	-1.0428	0.29704	-0.0865049	0.0264219	1.79575	0.77326	0	0	0.792036	-0.0249874	0.0639651	0.696125	-0.0154241	0.0778325	0.842984	-0.133731	0.0866613	0.12312	-0.00277894	0.0486033	0.954415	-0.035826	0.0646877	0.579845
fetal	SHBG-LpA	birth weight	-5.32921	7.84863	-0.678999	0.497139	-20.7123	10.0538	5.90941	0.206017	0.323113	0	0.742281	2.99846	14.334	0.834336	5.02703	18.6773	0.787912	-38.2595	15.4932	0.0137034	-3.95499	12.4893	0.751552	6.29102	13.5465	0.642473
fetal	SHBG-LpA	ponderal index	0.0015573	0.00404399	0.385091	0.70017	-0.00636878	0.00948339	2.71802	0.606066	0	0	0.792036	0.00726491	0.00941623	0.440529	0.00434161	0.011616	0.708724	-0.008512	0.0116883	0.466638	-0.0034593	0.00653484	0.596656	0.0106152	0.00923658	0.250784
fetal	SHBG-LpA	birth head circumference	-0.0306086	0.0230308	-1.32903	0.183839	-0.0757482	0.014531	5.83112	0.21212	0.314026	0	0.737434	0.00576962	0.0442136	0.896195	-0.00634807	0.0521168	0.903098	-0.140701	0.0509011	0.00581429	-0.0183183	0.0382155	0.631787	-0.0137803	0.0421386	0.743734
fetal	SHBG-LpA	flank skinfold	-0.00467553	0.0155478	-0.300719	0.763629	-0.0351487	0.0257977	5.13623	0.273603	0.221219	0	0.675726	-0.0127153	0.0306518	0.678334	0.0464846	0.0491334	0.344513	-0.0415449	0.0225554	0.0657945	0.024263	0.02508	0.333535	-0.00282663	0.0313241	0.92812
fetal	SHBG-LpA	subscapular skinfold	-0.012157	0.0142004	-0.8561	0.391943	-0.0399893	0.0156754	3.80775	0.432649	0	0	0.792036	-0.0361057	0.0313049	0.248971	0.0466626	0.0549511	0.396155	-0.0337741	0.0231134	0.144274	0.0179359	0.0312306	0.565874	0.0070011	0.036628	0.848463
fetal	SHBG-LpA	triceps skinfold	-0.00564022	0.021225	-0.265734	0.790444	-0.0472405	0.0359601	9.41437	0.0515368	0.575118	0	0.842225	-0.0355254	0.0264766	0.179901	0.0657637	0.0458319	0.15188	-0.0491615	0.0226107	0.0299267	-0.0139001	0.0305936	0.649666	0.0477432	0.0339039	0.159454
fetal	SHBG-LpA	sum of skinfolds	-0.0264416	0.0444132	-0.595354	0.551607	-0.11349	0.0606067	5.5618	0.23435	0.280809	0	0.718236	-0.0843464	0.0793654	0.288084	0.151298	0.140405	0.281688	-0.124481	0.0641088	0.0524615	0.0279383	0.0803181	0.72802	0.046469	0.088238	0.598592

[truncated: 10 more sheets: S10, S11, S12, S13, S14, S15, S16, S17, S18, S19]
